# Supplementary material for: Mouse MRI shows brain areas relatively larger in males emerge before those larger in females
Source: Nat Commun. 2018 Jul 5;9:2615. doi: 10.1038/s41467-018-04921-2 (PMC6033927; doi:10.1038/s41467-018-04921-2)
Supplement: Supplementary file 8 — Supplementary Data 1 [file 41467_2018_4921_MOESM8_ESM.csv]

Acroynm	Section Data ID	Cutting Plane	Sexual Dimorphisms	Cluster 1	Cluster 2	Cluster 3	Cluster 4
Slc6a4	79591679	coronal	3.73	0.41	3.09	3.14	4.84
Tph2	74511925	coronal	3.45	0.49	2.37	3.16	4.34
Dbh	326	coronal	3.19	0.36	0.46	1.94	4.77
Esr2	71670737	coronal	2.93	10.97	8.23	1.24	1.38
Exd1	72183009	sagittal	2.93	0.85	8.1	1.72	3.85
4930522N08Rik	74265141	sagittal	2.68	3.47	2.56	5.02	0.46
Nhedc2	69540248	sagittal	2.47	0.11	1.08	0.52	4.12
Slc18a2	79591703	coronal	2.39	0.34	0.84	1.92	3.32
Mrap2	71924480	coronal	2.38	0.34	1.28	0.81	3.65
Commd1	70720253	sagittal	2.34	0.27	10.65	4.27	0.62
Pafah1b3	69782676	sagittal	2.27	0.53	4.2	0.85	3.52
A530046M15	71569181	sagittal	2.25	4.56	0.83	1.56	2.55
Cdh6	238	coronal	2.18	0.72	2.77	2.47	2.25
Rpl12	70813317	sagittal	2.18	0.98	8.96	1.14	2.68
Esr1	79591677	coronal	2.14	7.98	3.85	1.47	0.84
Glra1	72108824	coronal	2.13	0.07	0.22	0.82	3.48
C130021I20Rik	74511997	coronal	2.12	0.9	0.87	1.28	2.97
Grb10	74750075	coronal	2.1	1.79	1.41	1.97	2.34
B630019K06Rik	74881160	coronal	2.09	1.27	0.68	1.86	2.6
Gchfr	74511806	coronal	2.07	0.36	1.76	1.83	2.57
Aqp1	79534912	sagittal	2.06	1.35	0.49	1.36	2.59
Calcb	72338699	coronal	2.06	0.25	0.23	0.38	3.48
Gch1	70813921	coronal	2.06	0.27	0.51	2.06	2.66
Ddc	79556614	coronal	2.03	0.48	0.41	1.6	2.8
Anxa9	69835635	sagittal	2.02	0.43	0.58	2.35	2.05
LOC381076	72338724	coronal	2.02	3.23	2.33	2.26	1.62
Zim1	71670692	coronal	2	1.98	1.49	1.85	2.16
Lbp	68191384	sagittal	1.99	1.64	0.13	2.8	1.5
Ngb	79556712	coronal	1.99	3.91	2.38	2.3	1.38
Cdh23	72283805	coronal	1.95	0.63	1.55	0.95	2.73
Gabrq	79591569	coronal	1.95	2.86	1.76	1.94	1.82
Zfp101	70919436	sagittal	1.95	1.03	1.44	0.8	2.85
Abp1	80341197	sagittal	1.94	0.2	3.21	0.44	3.22
Cd83	69540623	sagittal	1.94	0.98	1.72	1.19	2.69
Sncg	72081426	coronal	1.94	0.41	0.43	1.42	2.72
A230028O05Rik	72283534	sagittal	1.93	1.67	1.42	3.77	0.63
Rwdd2a	74511895	coronal	1.93	1.47	0.42	1.94	2.25
Ttr	68632172	sagittal	1.93	1.25	0.12	2.35	1.89
Baiap3	75081206	coronal	1.92	3.8	1.78	2.28	1.4
Slco1a6	70302192	sagittal	1.92	0.3	5.09	0.23	3.09
Mkks	70919209	sagittal	1.91	0.43	4.71	0.37	2.68
Npy2r	69258196	sagittal	1.91	5.04	0.23	3.45	0.22
Slc5a7	73929608	coronal	1.91	0.73	1.69	1.1	2.54
Entpd3	74511804	coronal	1.9	0.33	1.22	0.89	2.78
Ak8	71232594	sagittal	1.89	0.14	0.25	0.93	2.89
Pus1	532760	sagittal	1.89	0.44	0.65	1.34	2.51
9330159M07Rik	71152282	sagittal	1.88	0.33	0.25	0.61	2.86
En1	74578600	sagittal	1.88	0.15	0.59	1.16	2.69
Slc10a4	71670742	coronal	1.88	0.55	0.53	1.96	2.32
Apoc4	68632142	sagittal	1.87	0.26	2.33	0.41	3.11
Car13	71021066	sagittal	1.87	0.37	0.75	0.91	2.98
Slc4a9	71808624	sagittal	1.87	0.27	1.68	0.86	2.81
5033414D02Rik	71763711	sagittal	1.86	0.07	0.66	2.35	1.89
Hcrtr1	77868713	coronal	1.86	0.51	0.52	1.52	2.55
Krt18	69735939	sagittal	1.86	2.85	0.12	2.35	1.43
AI450948	71250311	coronal	1.85	0.44	1.86	0.5	2.87
Eif5a2	73992947	coronal	1.85	0.23	0.97	0.74	2.77
Rsph9	671226	sagittal	1.85	2.61	1.69	2.21	1.4
Slc25a13	78534504	sagittal	1.85	0.74	0.52	2.62	1.49
Spink8	72129253	coronal	1.85	4.48	0.39	2.7	1.15
Pcolce2	68797601	sagittal	1.84	1.73	0.67	1.13	2.37
Dbx1	73497113	sagittal	1.83	0.3	1.14	0.61	2.73
Trim36	74657930	coronal	1.83	0.48	1.13	0.95	2.61
LOC433088	71924504	coronal	1.82	3.25	2.11	2.27	1.26
Tns1	73512354	coronal	1.82	0.34	0.8	1.65	2.28
4930479M11Rik	71891808	sagittal	1.81	0.18	4.29	0.53	2.75
Glrx3	71724744	sagittal	1.81	0.44	4.08	1.3	2.24
Gpr101	79591639	coronal	1.81	3.98	3.38	1.84	1.08
LOC433611	70785822	sagittal	1.81	0.11	0.09	0.42	3.1
Wfdc2	71919260	sagittal	1.81	0.55	0.24	3.51	0.59
Ttc34	71669006	sagittal	1.8	0.2	0.29	0.74	2.84
Dnajc12	73718054	coronal	1.78	0.74	1.01	1.07	2.33
Tmigd1	70201630	sagittal	1.78	0.49	1.31	2.61	1.41
F11	71627819	sagittal	1.77	0.41	3.63	2.44	1.35
Klhl1	73520995	coronal	1.77	0.5	2.8	1.47	1.97
mCG140369.1	71211489	sagittal	1.77	1.75	2.83	0.41	2.54
Mgmt	71612271	sagittal	1.77	0.41	1.67	1.27	2.23
Slc18a3	73521822	coronal	1.77	0.63	0.99	1.2	2.36
Gpr165	70560278	coronal	1.76	3.14	1.2	1.86	1.52
Phlda3	70473945	sagittal	1.76	0.45	0.26	1.26	2.34
Sh3pxd2b	71735074	sagittal	1.76	0.18	0.65	2.86	1.2
Asb14	70231028	sagittal	1.75	0.36	0.29	0.9	2.73
Pkp2	73997149	coronal	1.75	3.23	1.23	2.11	1.35
Adcy7	79488953	coronal	1.74	0.93	0.93	1.77	1.99
Ankrd35	70205440	sagittal	1.74	1.18	1.44	1.03	2.25
Cbfb	1168	coronal	1.74	0.91	8.1	0.74	1.24
Esyt1	112202410	coronal	1.74	0.21	0.4	0.71	2.68
Pde6b	69133641	sagittal	1.74	0.6	1.86	2.03	1.74
Dlk1	71587885	coronal	1.73	2.17	1.04	1.84	1.7
Efcab1	69443403	sagittal	1.73	2.63	0.68	2.39	0.86
Hspb8	1181	coronal	1.73	0.43	0.52	1.07	2.45
Ttc9	70785212	sagittal	1.73	0.42	1.27	0.74	2.42
9530053A07Rik	71809139	sagittal	1.72	0.43	1.28	0.89	2.36
Glra3	73788474	coronal	1.72	2.56	2.72	2.06	1.3
Glra4	75551476	coronal	1.72	0.32	0.65	0.66	2.58
Lrrc27	69114968	sagittal	1.72	0.23	1.31	0.88	2.53
Slc17a6	73818754	coronal	1.72	0.69	0.78	1.65	2.1
Tal1	72080006	coronal	1.72	1.37	2.98	2.1	1.42
Acyp2	73930820	coronal	1.71	0.31	0.37	0.8	2.63
Akr1c20	68410548	sagittal	1.71	0.24	2.53	0.54	2.64
Mapk1ip1l	71809133	sagittal	1.71	0.23	0.98	1.24	2.26
2810006K23Rik	69012867	sagittal	1.7	0.14	14.54	0.37	2.38
Athl1	68444946	sagittal	1.7	0.26	4.69	0.6	2.6
Cgnl1	72008123	coronal	1.7	0.1	0.4	1.44	2.37
Idh1	74511808	coronal	1.7	0.85	0.89	1.72	1.94
Ssxb2	71662901	sagittal	1.7	0.36	0.05	1.75	2.04
Gykl1	70276891	sagittal	1.69	0.09	0.83	3.62	0.45
Myeov2	74581062	sagittal	1.69	0.81	0.24	1.62	1.91
Adipor2	69549165	sagittal	1.68	0.25	1.58	1.04	2.34
Calcr	75080999	coronal	1.68	2.77	1.63	1.93	1.42
Clcn5	75749741	coronal	1.68	1.07	1.35	1.33	1.99
Crygn	70238010	sagittal	1.68	0.59	0.22	0.47	2.77
Wrb	1117	coronal	1.68	1.19	0.58	1.22	2.14
Zdbf2	74047400	coronal	1.68	4.13	1.89	1.73	1.21
2410017P09Rik	71022972	sagittal	1.67	0.15	0.63	1.03	2.23
D130009I18Rik	71021164	sagittal	1.67	0.6	3.84	3.08	0.8
Fam158a	68632160	sagittal	1.67	0.35	0.84	0.76	2.52
mCG113542.1	73635381	sagittal	1.67	0.4	0.21	1.5	2.07
Msx1	70918934	sagittal	1.67	1.11	0.97	2.78	1.11
Gm520	74511966	coronal	1.66	2.01	0.53	3.02	1.15
Lrrc23	69114516	sagittal	1.66	1.61	0.05	2.39	0.95
Tmem207	70565981	sagittal	1.66	0.25	4.78	0.82	2.21
1110059M19Rik	71232593	sagittal	1.65	0.45	0.19	1.78	1.76
Calca	79587715	coronal	1.65	0.65	1.75	0.49	2.34
Clgn	74425567	coronal	1.65	0.55	1.18	0.65	2.38
Krt16	69735933	sagittal	1.65	0.15	0.03	0.59	2.83
LOC436114	71669003	sagittal	1.65	0.39	0.61	0.98	2.25
Pgm3	69783053	sagittal	1.65	0.31	1.34	0.6	2.54
4930513O06Rik	74580026	sagittal	1.64	1.58	1.69	2.91	0.66
Enpp4	74357719	sagittal	1.64	0.56	2.95	0.71	2.34
Mep1b	69752179	sagittal	1.64	0.44	6.28	1.18	1.77
Nhlh2	74657929	coronal	1.64	0.27	2.44	0.88	1.97
Otop3	71210654	sagittal	1.64	10.19	0.32	0.75	1.15
Plin3	71763468	sagittal	1.64	0.79	7.85	1.38	1.69
Ppap2a	830	coronal	1.64	0.29	0.18	0.81	2.5
Steap1	70302276	sagittal	1.64	0.78	0.24	1.78	1.7
Zbbx	69529155	sagittal	1.64	0.9	1.15	2.2	1.4
1700023F06Rik	74357815	sagittal	1.63	0.52	6.97	0.77	2.05
Cables2	72339555	coronal	1.63	0.75	0.62	0.95	2.28
Ecel1	70231305	coronal	1.63	2.99	1.47	1.87	1.29
Fam169a	70793953	sagittal	1.63	0.23	1.42	0.54	2.52
Gpsm3	71587769	sagittal	1.63	0.74	1.25	1.86	1.6
Kctd9	70813924	coronal	1.63	0.26	0.68	0.81	2.44
Lrrc61	68444958	sagittal	1.63	0.31	9.47	0.79	2.01
Ptger2	79534953	sagittal	1.63	0.58	1.11	0.59	2.38
Spp1	70436740	coronal	1.63	0.36	1.19	0.84	2.32
Anxa2	70928384	coronal	1.62	0.26	0.45	1.08	2.31
Cyp39a1	71836847	coronal	1.62	0.34	1.4	1.31	2.07
Maoa	74750015	coronal	1.62	0.45	1.08	1.38	2.04
Nsmaf	71234677	sagittal	1.62	0.85	0.61	1.1	2.1
Zfp81	70303600	sagittal	1.62	0.22	0.31	1.28	2.05
Anxa4	70436730	coronal	1.61	0.29	0.27	0.62	2.5
B3gat2	74658033	coronal	1.61	0.65	0.3	1.73	1.97
Bpifc	70231821	sagittal	1.61	0.46	0.58	0.42	2.76
Cast	70928199	coronal	1.61	0.19	0.91	0.59	2.47
Coq6	71021162	sagittal	1.61	0.34	1.69	0.85	2.27
D530049N12Rik	74300741	sagittal	1.61	0.45	2.45	0.67	2.38
Lgals3bp	69736088	sagittal	1.61	1.21	2.42	1.81	1.49
Pcdh11x	73521002	coronal	1.61	3.57	3.31	1.36	1.09
Pcmt1	73423926	sagittal	1.61	0.82	2.32	0.67	2.29
Rbak	70303618	sagittal	1.61	1.04	0.39	0.86	2.28
Slco6d1	71833040	sagittal	1.61	0.55	5.01	1.43	1.69
Tpsab1	71616784	sagittal	1.61	0.66	0.51	2.14	1.48
Cyp4f16	69173298	sagittal	1.6	0.89	1.75	0.57	2.43
Ermp1	68444791	sagittal	1.6	0.99	5.58	0.57	2.52
Gdpd2	74047789	coronal	1.6	3.61	1.58	1.34	1.33
Irx2	1752	coronal	1.6	0.2	0.16	0.57	2.54
Klk6	74988616	coronal	1.6	0.59	0.5	0.88	2.21
Lcp2	70546063	sagittal	1.6	0.21	2.73	0.63	2.44
Lrsam1	74583161	coronal	1.6	0.45	0.7	0.94	2.27
mCG147059	73635407	sagittal	1.6	0.25	1.68	0.66	2.43
Nrsn2	79912548	coronal	1.6	2.04	1.08	1.79	1.51
Pip	68632014	sagittal	1.6	0.73	0.78	0.71	2.34
Tspan12	73997153	coronal	1.6	0.6	2.74	0.64	2
2410022L05Rik	74357594	sagittal	1.59	0.4	0.51	0.88	2.3
A830080L01Rik	71161189	sagittal	1.59	0.45	1.15	0.75	2.39
Ankrd55	74821606	sagittal	1.59	0.66	0.95	0.83	2.29
B230104C08Rik	71495861	sagittal	1.59	0.34	0.62	1.74	1.72
Col8a2	70720251	sagittal	1.59	0.51	0.4	1.57	1.8
Dcun1d1	71612208	sagittal	1.59	0.31	0.75	0.89	2.26
Gm4791	70565458	sagittal	1.59	0.21	0.22	0.7	2.41
LOC227109	70566011	sagittal	1.59	0.52	2.17	0.53	2.4
Lyrm5	71612177	sagittal	1.59	0.19	0.29	1.54	1.97
Narg2	69169463	sagittal	1.59	3.77	3.23	1.49	1.02
Ocm	71668984	sagittal	1.59	1.15	0.94	2.75	0.63
1700066J24Rik	74357911	sagittal	1.58	0.34	0.29	0.72	2.63
4921531P07Rik	71670715	coronal	1.58	0.68	1.25	2.73	1.28
Anxa8	71616349	sagittal	1.58	0.44	1.72	1.91	1.51
Apeh	68498854	sagittal	1.58	0.7	1.21	0.81	2.21
B130024G19Rik	74277748	sagittal	1.58	3.21	0.16	2.84	0.55
H2-Ea-ps	71764812	sagittal	1.58	0.6	0.72	1.32	1.96
Irs4	71717079	coronal	1.58	4.12	0.98	1.4	1.26
LOC433206	70723014	sagittal	1.58	0.31	13.76	0.37	2.08
LOC435576	70725658	sagittal	1.58	0.29	3.52	1.3	1.83
Mcm8	69837488	sagittal	1.58	0.33	5.27	0.46	2.39
Zdhhc20	68341902	sagittal	1.58	0.98	0.71	1.32	1.89
Adamts2	71924385	coronal	1.57	0.59	0.97	0.84	2.28
Dis3l	68844152	sagittal	1.57	0.53	1.49	0.9	2.17
Dlec1	71809424	sagittal	1.57	0.51	0.29	1.5	1.82
Dok7	71569247	sagittal	1.57	1.69	0.45	1.87	1.45
Efs	71664143	sagittal	1.57	1.24	1.82	1.9	1.33
Folr1	71919056	sagittal	1.57	0.56	0.17	2.12	1.39
Hapln2	71529905	sagittal	1.57	0.34	0.57	1.02	2.28
Heatr8	70299899	sagittal	1.57	0.49	2.62	1.19	1.93
Iigp1	70546012	sagittal	1.57	0.31	0.62	1.58	1.8
Krtap5-2	71891575	sagittal	1.57	0.9	0.6	2.6	1.03
Setbp1	1532	coronal	1.57	0.59	2.8	0.64	2.04
Slc17a8	71587918	coronal	1.57	1	0.83	1.48	1.84
Tufm	70919651	sagittal	1.57	0.38	1.67	0.4	2.52
Ube2d2a	73573295	sagittal	1.57	0.84	0.33	1.86	1.51
Zcchc7	71158306	sagittal	1.57	0.51	3.82	1.08	1.76
A430010J10Rik	71735819	sagittal	1.56	0.31	0.35	0.64	2.49
Cabp7	73930835	coronal	1.56	2.57	0.35	0.75	1.92
Fgfr1op	69672450	sagittal	1.56	0.31	1.26	0.76	2.27
Gm1667	70299911	sagittal	1.56	0.15	0.66	0.57	2.27
Itga3	598	coronal	1.56	0.25	1.22	0.75	2.33
Plcd1	1812	coronal	1.56	0.8	2.69	0.67	1.93
Plcxd3	69527758	sagittal	1.56	0.24	0.39	1	2.2
Slc45a3	68410608	sagittal	1.56	0.62	0.7	0.72	2.17
Slc7a3	73817929	coronal	1.56	0.95	1.35	1.65	1.67
Ttc9c	69133719	sagittal	1.56	0.57	0.79	0.72	2.24
Ufsp1	72007932	coronal	1.56	0.7	0.82	1.26	1.99
5430419D17Rik	71809151	sagittal	1.55	0.34	0.51	1.49	1.78
Akr1b10	678697	sagittal	1.55	0.75	1.44	0.99	1.99
Bst1	71496007	sagittal	1.55	2	0.8	2.53	0.8
Capn1	70528444	sagittal	1.55	0.33	0.85	0.42	2.47
Ccdc42	70228466	sagittal	1.55	9.53	0.72	0.71	1.31
Crebl2	70305425	sagittal	1.55	0.63	0.27	1.12	2.09
Gm10413	73929885	coronal	1.55	1.62	1.17	1.47	1.64
Ifi27l1	74581074	sagittal	1.55	0.27	0.2	2.02	1.55
Klhdc7a	69527806	sagittal	1.55	0.24	1.41	2.29	1.06
Ly75	69736346	sagittal	1.55	0.26	0.5	1.05	2.21
Nuak2	71612195	sagittal	1.55	0.32	0.76	1.09	2.02
Ube2v2	68844140	sagittal	1.55	0.6	1.73	0.81	2.14
Vmn1r71	73573307	sagittal	1.55	0.45	0.37	1.42	1.85
Wdr96	74426862	sagittal	1.55	1.53	0.1	1.88	1.36
Zfhx4	74988739	coronal	1.55	0.87	1.05	1.67	1.72
Abcg3	71808612	sagittal	1.54	0.71	0.34	1.07	2.02
Ache	70301082	coronal	1.54	1.34	0.92	1.38	1.76
Atp8b1	71574449	sagittal	1.54	0.29	2.65	0.89	2.04
C78339	71213235	sagittal	1.54	1.83	3.89	1.11	1.57
Cdhr4	71809331	sagittal	1.54	0.31	0.13	1.78	1.63
Col8a1	70431241	sagittal	1.54	0.32	0.16	1.81	1.54
Coq7	68546248	sagittal	1.54	0.74	0.94	0.66	2.34
Crot	71616361	sagittal	1.54	0.31	0.88	1.27	1.88
Esrrg	73616033	coronal	1.54	0.43	0.91	0.69	1.99
Gm5531	74743471	sagittal	1.54	0.82	5.25	0.69	1.89
Magel2	79591571	coronal	1.54	2.89	1.69	1.77	1.14
Ndufb5	71763831	sagittal	1.54	0.29	0.63	0.84	2.36
Peg10	74357549	coronal	1.54	2.03	1.29	1.57	1.46
Rgs17	73512204	coronal	1.54	1.64	1.21	1.58	1.55
Rps12	70928395	coronal	1.54	1.43	1.02	1.47	1.67
Tnni3k	74276886	sagittal	1.54	0.12	0.34	2.27	1.2
Tppp3	70813926	coronal	1.54	1.25	0.82	1.3	1.82
Amy2a5	69526611	sagittal	1.53	1.19	0.88	0.94	1.98
Cachd1	72119579	coronal	1.53	2.61	0.85	1.98	1.23
Card9	71662904	sagittal	1.53	0.83	0.36	1.48	1.68
Cldn2	75694900	sagittal	1.53	0.71	0.4	1.28	1.88
Cstf1	70918820	sagittal	1.53	0.33	0.98	0.62	2.31
Dnajc1	71496453	sagittal	1.53	0.67	0.85	1.42	1.82
Dpysl3	654928	coronal	1.53	0.6	3.36	0.58	1.86
Esyt3	72472780	coronal	1.53	4.58	3.09	0.91	0.95
Gpx3	75080750	coronal	1.53	2.96	1.77	1.2	1.36
Kdr	2347	coronal	1.53	1.07	1.04	1.58	1.7
Slc5a3	976	coronal	1.53	2.04	1.13	1.48	1.51
Vat1	74357572	coronal	1.53	1.32	1.88	1.3	1.62
AI854703	69288608	sagittal	1.52	0.54	0.82	0.83	2.14
Ampd2	69134244	sagittal	1.52	0.79	4.8	1.03	1.75
Cdhr3	74272042	coronal	1.52	0.33	1.74	0.56	2.16
Fgfr1	79588290	coronal	1.52	2.29	1.46	1.26	1.49
Kif5b	2353	coronal	1.52	0.93	0.78	1.24	1.91
Lrrc43	70299953	sagittal	1.52	1.03	1.92	2.18	1.1
Msrb3	71808693	sagittal	1.52	0.66	4	1.7	1.41
Prr5l	68797510	sagittal	1.52	0.56	2.15	0.93	2.23
Sema3f	72007563	coronal	1.52	0.29	1.42	2.88	1.08
Sgol1	72001868	sagittal	1.52	0.3	0.12	2.04	1.4
Speer7-ps1	75197785	sagittal	1.52	1.47	0.86	1.25	1.75
Tmsb15l	71764892	sagittal	1.52	0.76	5.05	1.92	1.16
Wdr86	73617564	sagittal	1.52	0.48	0.5	1.49	1.76
AW822252	71808588	sagittal	1.51	0.55	0.32	1.62	1.62
Cct8l1	69114646	sagittal	1.51	0.64	0.57	0.53	2.45
Csrp1	2129	coronal	1.51	0.95	0.61	1.45	1.77
Ece2	77332686	coronal	1.51	1.87	1.23	1.61	1.43
Gatm	1205	coronal	1.51	0.76	0.49	1.38	1.88
Gip	71991684	sagittal	1.51	0.48	0.52	0.87	2.27
Gpc5	74047712	coronal	1.51	1.01	1	1.92	1.51
Htr2c	73636098	coronal	1.51	0.94	1.28	1.85	1.5
Ino80d	71574504	sagittal	1.51	0.55	0.22	1.53	1.66
L3mbtl4	72472779	coronal	1.51	1.13	1.36	1.38	1.67
Mm.211000	71669005	sagittal	1.51	0.71	1.02	1.08	1.98
Mrpl3	70919884	sagittal	1.51	0.39	1.07	1.5	1.68
Nek3	71763498	sagittal	1.51	0.5	0.5	0.43	2.42
Nova1	73931640	coronal	1.51	1.3	0.88	1.26	1.8
Oosp1	71668985	sagittal	1.51	0.91	0.3	2.94	0.74
Pira1	69783220	sagittal	1.51	0.25	0.12	0.62	2.4
Polg2	71920497	sagittal	1.51	0.59	0.86	1.33	1.82
Ret	81657693	sagittal	1.51	0.39	0.83	0.71	2.21
Rfk	71064080	coronal	1.51	0.61	0.74	0.98	2.05
Scaper	74277342	sagittal	1.51	0.28	0.41	0.36	2.64
Sdc2	72080155	coronal	1.51	1.47	1.31	1.86	1.38
Serpina3k	72081514	coronal	1.51	2.08	1.5	1.49	1.4
Sipa1l2	72118960	coronal	1.51	2.55	0.83	0.29	1.98
Slbp	68546434	sagittal	1.51	0.77	0.71	0.87	1.99
Slc4a8	1849	sagittal	1.51	0.53	0.82	0.61	2.21
Timm10	73521825	coronal	1.51	1.39	5.14	0.64	1.35
Trim12a	74056145	sagittal	1.51	0.12	2.54	3.25	0.47
Unc5cl	68498723	sagittal	1.51	0.95	0.96	1.4	1.7
2700081L22Rik	74635701	sagittal	1.5	0.35	4.2	1.04	1.78
9230106D20Rik	71809013	sagittal	1.5	0.61	0.96	1.52	1.64
Agtr2	71608203	sagittal	1.5	0.74	0.19	0.78	2.18
Akr1b7	69526528	sagittal	1.5	0.34	0.66	0.84	2.13
Ankrd24	80343396	coronal	1.5	0.71	0.83	1.17	1.95
Arl10	74658019	coronal	1.5	1.68	0.96	1.62	1.49
Cd59a	73992928	coronal	1.5	0.34	0.54	0.86	2.18
Guk1	2279	coronal	1.5	0.95	0.6	1	1.97
Limk1	79908802	coronal	1.5	0.62	0.6	1.01	2.03
LOC432915	70611383	sagittal	1.5	0.9	0.87	0.69	2.12
LOC434238	70787615	sagittal	1.5	0.21	12.48	1.22	1.22
Ninj1	71670490	coronal	1.5	0.55	0.7	1.03	2.02
Rp1	70301067	sagittal	1.5	0.14	1.56	1.08	2
Sct	74357731	sagittal	1.5	0.69	2.37	1.15	1.83
Slc25a1	2587	coronal	1.5	1.11	0.93	1.12	1.84
Slc4a2	74583129	coronal	1.5	0.26	0.12	1.25	2.07
Slc6a11	72472802	coronal	1.5	1.52	1.43	1.58	1.47
Spag4	72002064	sagittal	1.5	0.85	0.35	1.44	1.67
Tmem53	68341824	sagittal	1.5	1.45	0.45	2.11	1.17
Tsen15	71723833	sagittal	1.5	0.61	3.84	0.56	2.1
6330556J12Rik*	73927625	sagittal	1.49	0.24	2.8	1.94	1.26
Amigo3	71281337	sagittal	1.49	1.39	1.11	1.41	1.56
Bend3	71495729	sagittal	1.49	1.4	4.23	1.52	1.29
Cstb	1343	coronal	1.49	0.9	0.5	0.9	2.05
Dusp15	70238949	sagittal	1.49	0.21	2.51	0.52	2.28
Fam173b	532757	sagittal	1.49	0.38	0.22	1.92	1.48
Foxj1	81790662	sagittal	1.49	0.43	0.89	1.91	1.42
Plcd4	100144463	sagittal	1.49	0.58	1.83	0.79	1.89
Serpina3c	74511905	coronal	1.49	1.54	2.78	1.49	1.29
Tmem126b	70445377	sagittal	1.49	0.64	0.26	1.24	1.89
Tmem87a	68444952	sagittal	1.49	1.07	5.16	1.05	1.7
6720475J19Rik	71023026	sagittal	1.48	0.6	3.67	1.31	1.55
Cyp2s1	74821670	sagittal	1.48	0.55	2.2	0.9	2.03
Ephb1	72077478	coronal	1.48	0.73	0.6	1.96	1.54
LOC433773	71991935	sagittal	1.48	0.34	0.78	1.96	1.31
Nif3l1	69782252	sagittal	1.48	0.84	0.11	0.53	2.35
Pmp22	825	coronal	1.48	0.53	0.96	0.9	1.99
Tapbp	70919185	sagittal	1.48	0.29	4.31	0.61	1.89
Tmem229b	72128773	coronal	1.48	0.48	0.54	0.56	2.23
Tubb1	74736444	sagittal	1.48	0.4	2.25	0.56	2.34
Zcchc12	73817424	coronal	1.48	2.46	1.59	1.69	1.17
Zdhhc3	71763655	sagittal	1.48	0.28	3.24	1.03	1.8
4921517D22Rik	70205644	sagittal	1.47	0.49	0.56	0.49	2.36
AB124611	74578242	sagittal	1.47	1.16	3.17	1.51	1.35
Armc3	69526880	sagittal	1.47	0.85	3.08	1.07	1.68
B3galt5	77280578	coronal	1.47	0.74	0.79	1.04	1.87
Chpf	71580180	sagittal	1.47	0.63	0.34	1.05	1.92
Cidec	69548952	sagittal	1.47	0.31	0.75	1.65	1.51
Glra2	73636121	coronal	1.47	2.58	1.73	1.48	1.2
Gm9871	72004515	sagittal	1.47	1.45	0.23	2.25	0.88
Gtdc2	74658171	coronal	1.47	1.05	1.13	1.21	1.71
Ifnz	70565861	sagittal	1.47	0.42	0.75	0.98	2
Klhl13	69735861	sagittal	1.47	2.51	0.19	2.41	0.63
Krtap12-1	1367	coronal	1.47	0.34	0.74	0.42	2.3
LOC434781	71764781	sagittal	1.47	0.47	1.14	1.25	1.83
Lpin1	74819460	coronal	1.47	0.82	1.01	0.97	1.9
Mettl10	71492934	sagittal	1.47	0.19	1.13	0.78	2.12
Mrpl19	68845747	sagittal	1.47	0.46	0.88	0.67	2.19
Pdcd2	69782909	sagittal	1.47	0.4	0.33	1.04	1.91
Prmt2	577	coronal	1.47	2.09	1.29	1.54	1.34
Slc22a3	73931644	coronal	1.47	0.21	0.5	1.24	2.02
TC1513744	70813101	sagittal	1.47	0.24	0.6	0.99	1.98
Thsd4	69527776	sagittal	1.47	1.02	0.89	2.25	0.96
Trabd	71616334	sagittal	1.47	1.36	0.76	1.53	1.45
Apitd1	71664116	sagittal	1.46	0.76	0.28	2.05	1.21
Atmin	69529185	sagittal	1.46	0.91	0.63	0.99	1.91
Gm40	70295542	sagittal	1.46	0.21	0.17	1.16	1.86
Gm5	71529851	sagittal	1.46	0.5	0.2	2.46	0.8
Id1	71608229	sagittal	1.46	0.53	0.92	1.47	1.61
LOC434372	70920141	sagittal	1.46	0.51	1.36	0.71	2.09
Mtmr2	69549617	sagittal	1.46	0.53	0.86	1.13	1.87
Nid2	69837532	sagittal	1.46	1.98	0.36	1.77	1.23
Spag6	72002077	sagittal	1.46	1.05	0.12	2.21	1.1
Speer8-ps1	71892125	sagittal	1.46	0.73	0.33	1.7	1.43
Tmx1	68795409	sagittal	1.46	1.65	1.65	1.54	1.36
Tssk3	74427048	sagittal	1.46	0.4	0.35	1.4	1.67
Vmn1r177	70785279	sagittal	1.46	0.19	0.43	0.35	2.42
0910001L09Rik	69352814	sagittal	1.45	0.48	0.92	0.75	2.12
1700018L24Rik	74634791	sagittal	1.45	0.19	0.77	1.96	1.27
1810063B05Rik	70474887	sagittal	1.45	0.37	0.19	0.9	2.06
4930448F12Rik	71891683	sagittal	1.45	0.37	22.92	1.29	0.67
Atp2c1	71495825	sagittal	1.45	0.66	0.17	2.5	0.91
Batf	100145359	sagittal	1.45	0.77	2.66	0.63	2.02
Cib2	71836803	coronal	1.45	1.14	1.26	1.39	1.57
Dnpep	69627039	sagittal	1.45	0.47	0.67	0.84	2.11
Edem1	68633068	sagittal	1.45	0.49	1.47	0.54	2.17
Gm666	70298190	sagittal	1.45	0.16	0.72	2.68	0.78
H2-Q8	73716584	sagittal	1.45	0.55	3.67	0.76	2
Hcn2	73512185	coronal	1.45	0.41	0.57	0.92	2.03
Helq	70565837	sagittal	1.45	0.67	0.91	0.73	2.12
Kazald1	71764637	sagittal	1.45	0.41	0.23	1.17	1.79
LOC383700	74736141	sagittal	1.45	0.15	0.92	0.59	2.19
Mto1	68844564	sagittal	1.45	0.92	1.16	0.62	2.04
Nmb	71836874	coronal	1.45	0.87	5.35	0.79	1.27
Pcdhb3	69782838	sagittal	1.45	0.15	0.94	1.9	1.31
Pdgfrl	69102776	sagittal	1.45	0.43	3.01	0.62	2.06
Rpusd4	70919191	sagittal	1.45	0.32	11.72	0.29	1.54
S1pr5	112651200	coronal	1.45	0.84	0.72	1.35	1.68
Sh3bgrl2	71717686	coronal	1.45	0.21	1.59	0.68	1.99
Snx22	70299989	sagittal	1.45	0.37	3.71	0.73	1.85
Sprr4	73573205	sagittal	1.45	0.35	1.45	0.66	2.02
Usp39	74357633	sagittal	1.45	0.74	6.42	0.96	1.66
Wif1	74511885	coronal	1.45	0.77	1.38	0.88	1.86
Zbtb49	74509506	sagittal	1.45	0.68	0.47	0.95	2.02
Zswim2	70303522	sagittal	1.45	0.9	0.31	1.61	1.45
3110082I17Rik	71656695	sagittal	1.44	0.22	1.01	2.71	0.88
4930579C12Rik	71808853	sagittal	1.44	0.28	3.64	1.06	1.72
A330043P19Rik*	75144634	coronal	1.44	0.5	0.67	0.53	2.11
AW551984	71764065	sagittal	1.44	4.94	0.31	1.38	1.05
B230216G23Rik	74277638	sagittal	1.44	0.38	1.61	0.82	2.03
C530008M17Rik	75080646	coronal	1.44	1.74	1.61	1.21	1.46
Endod1	71015195	coronal	1.44	0.81	0.45	1.31	1.79
Fbxo40	71232661	sagittal	1.44	0.29	1.65	0.75	2.04
Frmd8	67978501	sagittal	1.44	1.56	0.4	2.43	0.49
Gm98	70295805	sagittal	1.44	0.73	1.65	1.53	1.45
Gpc3	71020431	coronal	1.44	2.67	2.02	1.52	1.06
Hspb1	74363357	coronal	1.44	0.52	0.41	0.64	2.13
LOC434360	71211320	sagittal	1.44	1.89	1.55	0.38	2.1
Mfn1	71487139	sagittal	1.44	0.34	4.1	0.77	1.8
Mog	70946633	sagittal	1.44	0.91	0.5	1.34	1.66
Napsa	69549295	sagittal	1.44	0.22	0.31	1.41	1.7
Olfr700	73653488	sagittal	1.44	1.11	0.61	1.48	1.49
Sec24a	69873493	sagittal	1.44	0.41	2.13	0.76	2.06
Serpinb1c	74511967	coronal	1.44	0.6	0.4	1.15	1.9
Sfmbt2	73929593	coronal	1.44	0.8	0.53	0.83	1.96
Tm2d3	77414123	coronal	1.44	1.08	0.83	1.37	1.65
Tmem29	75080656	coronal	1.44	1.55	1.4	1.34	1.48
Tmem63a	68637838	sagittal	1.44	0.74	0.86	1.19	1.72
Tubb4a	1081	coronal	1.44	0.67	0.65	1.04	1.91
U2af1	70194019	sagittal	1.44	0.39	0.17	0.6	2.24
Zfp607	73497792	sagittal	1.44	0.68	1.06	0.98	1.94
9830137J09Rik	70608535	sagittal	1.43	0.19	1.68	2.42	0.85
Amtn	71892256	sagittal	1.43	0.39	2.02	0.93	1.82
Capza1	68342264	sagittal	1.43	0.98	1.43	1.06	1.71
Ccdc61	74513866	sagittal	1.43	0.28	0.62	0.68	2.25
Ddx59	68795405	sagittal	1.43	0.21	1.83	0.88	1.97
Ermn	69448632	sagittal	1.43	0.74	0.85	1.29	1.63
Fa2h	74882584	coronal	1.43	0.87	0.56	1.45	1.66
Fzd8	470	coronal	1.43	1.17	0.95	1.05	1.67
Gjb1	69257343	sagittal	1.43	0.61	1.25	0.95	1.84
Glrx5	69262236	sagittal	1.43	0.4	0.39	0.63	2.35
Gnpnat1	2267	coronal	1.43	2.11	1.75	1.53	1.2
Il22ra1	71832913	sagittal	1.43	1.06	1.82	1.13	1.62
Isoc1	73732145	coronal	1.43	0.73	2.43	1.06	1.58
Itprip	70231773	sagittal	1.43	1.53	0.21	1.01	1.74
Lgals8	68546293	sagittal	1.43	1.11	1.56	0.96	1.76
LOC433498	74635268	sagittal	1.43	4.71	0.54	1.17	1.37
Lrrc36	74562528	sagittal	1.43	1.27	0.61	2.5	0.64
Lss	68444636	sagittal	1.43	0.38	0.33	1.68	1.41
mCG146126	71212410	sagittal	1.43	0.71	2.41	1.38	1.51
Ociad1	73512529	sagittal	1.43	0.67	0.48	0.74	2.04
Ostf1	73907505	coronal	1.43	0.97	0.7	1.3	1.7
Pacs2	73635816	coronal	1.43	1.01	0.84	1.35	1.65
Perp	68795445	sagittal	1.43	0.48	0.84	1.58	1.44
Plekhh1	70300857	sagittal	1.43	0.67	0.79	1.38	1.62
Slc24a5	71489789	sagittal	1.43	0.37	0.28	0.94	1.98
Spata17	71891838	sagittal	1.43	0.54	2.6	2.01	1.09
Zcwpw2	71891671	sagittal	1.43	0.8	0.15	1.26	1.67
4930433N12Rik	73617576	sagittal	1.42	0.45	0.47	1.11	1.78
5330403O16Rik*	73870545	sagittal	1.42	0.53	3.56	0.41	2.11
5430414B19Rik	74580799	sagittal	1.42	0.47	1.3	0.75	1.94
A930017M01Rik	71809049	sagittal	1.42	0.46	0.82	1.19	1.75
Abcc2	69514600	sagittal	1.42	0.89	1.04	0.82	1.91
D430018E03Rik	71021165	sagittal	1.42	0.22	7.26	0.73	1.58
Ddx3x	337	coronal	1.42	1.91	2.87	1.57	1.03
Eaf1	69671827	sagittal	1.42	0.35	0.46	0.61	2.15
Esrrb	77464890	sagittal	1.42	0.44	0.62	0.8	2.01
Gem	73817928	coronal	1.42	0.63	1.71	0.56	1.92
Gls	500	coronal	1.42	1.32	2.37	0.45	1.73
Gm816	71832856	sagittal	1.42	1.24	2.05	1.32	1.48
Gpr183	71656630	sagittal	1.42	0.2	7.52	0.65	1.85
Isca2	74581032	sagittal	1.42	0.4	0.96	0.68	2.11
LOC434713	71022403	sagittal	1.42	0.33	0.98	1.17	1.74
Lrrc34	71377916	sagittal	1.42	0.52	1.06	0.65	2
Mm.359971	71209961	sagittal	1.42	0.75	0.18	0.69	2.08
Nctc1	71809145	sagittal	1.42	0.39	0.6	1.25	1.72
Ndufc1	69782151	sagittal	1.42	0.31	1.79	1	1.83
Niacr1	100144869	sagittal	1.42	0.38	0.69	0.9	1.94
Nodal	69782288	sagittal	1.42	0.56	0.26	0.57	2.09
Rab11a	71724017	sagittal	1.42	0.15	1.03	0.88	2.02
Resp18	71015810	coronal	1.42	1.5	1.16	1.37	1.47
Scn9a	74749261	sagittal	1.42	0.48	2.07	0.59	2.13
Surf2	71764583	sagittal	1.42	0.58	0.67	0.79	2.02
Tgtp1	71656098	sagittal	1.42	0.36	2.79	2.37	0.76
Vps39	74047842	coronal	1.42	0.87	0.77	0.97	1.84
1700094D03Rik	74357917	sagittal	1.41	1.93	0.14	1.26	1.49
1810014F10Rik	69549177	sagittal	1.41	0.4	4.42	0.41	2.13
6330410L21Rik	71210472	sagittal	1.41	0.8	0.14	1.98	1.09
6720463M24Rik	68797816	sagittal	1.41	0.4	3.46	1.21	1.64
A730089K16Rik	69449008	sagittal	1.41	0.21	0.24	1.37	1.69
Acan	72128777	coronal	1.41	0.6	1.95	0.68	1.82
Adm2	71569298	sagittal	1.41	0.32	0.14	3.06	0.66
Aktip	1355	coronal	1.41	0.99	0.83	1.2	1.68
Amigo2	71250310	coronal	1.41	2.21	1.68	1.66	1.09
Arhgef40	69671720	sagittal	1.41	0.48	0.9	0.89	1.94
BC026585	74431197	sagittal	1.41	0.8	1.77	0.84	1.78
Calml4	68080684	sagittal	1.41	1.4	0.14	2.9	0.45
Dusp21	70201492	sagittal	1.41	0.37	16.49	0.64	0.88
Elovl7	71487106	sagittal	1.41	0.4	2.03	1.06	1.72
Emx2	100142559	sagittal	1.41	0.94	0.96	1.61	1.37
Fstl1	71016596	coronal	1.41	0.72	0.74	1.07	1.8
Gm1690	70596119	sagittal	1.41	0.63	0.59	1	1.8
Gm831	71764401	sagittal	1.41	0.19	0.19	0.57	2.21
Gpr115	71587931	coronal	1.41	0.84	0.33	2	1.43
Gpr137b	67979043	sagittal	1.41	0.79	3.29	0.86	1.68
Hmox1	71617960	sagittal	1.41	0.5	1.5	1.54	1.46
Insl6	69549175	sagittal	1.41	0.2	3.01	0.98	1.76
Klk8	72129241	coronal	1.41	3.05	0.33	2.39	0.8
Mrpl22	69116909	sagittal	1.41	0.56	1.25	0.98	1.86
Muted	71763816	sagittal	1.41	0.42	0.91	0.68	2.17
Nol7	69782306	sagittal	1.41	0.73	1.11	1.06	1.76
Serpinb1a	68302350	sagittal	1.41	0.5	1.16	0.93	1.86
Sgpp2	70301275	coronal	1.41	0.33	0.35	0.69	2.12
Slc6a9	1420	coronal	1.41	0.67	1.28	0.77	1.8
Spg20	70919376	sagittal	1.41	0.5	4.45	0.92	1.7
Tsta3	70919125	sagittal	1.41	0.51	2.3	0.93	1.81
Ufd1l	71724750	sagittal	1.41	0.6	1.7	1.03	1.74
Zfhx3	74641308	coronal	1.41	1.06	0.93	1.77	1.39
6820408C15Rik	74363339	coronal	1.4	0.78	0.56	2.05	1.35
Asah2	69526910	sagittal	1.4	0.34	0.81	0.73	1.97
C330049O21Rik	71021009	sagittal	1.4	0.62	5.87	1.32	1.25
Cdr2	73992716	coronal	1.4	0.19	0.48	1.12	1.92
Cmtm5	69113692	sagittal	1.4	0.87	0.91	1.1	1.69
D830030K20Rik	73930807	coronal	1.4	1.41	0.71	1.38	1.51
Dennd1b	69529113	sagittal	1.4	1.17	0.42	1.15	1.65
Ehd4	71724556	sagittal	1.4	0.68	2.46	0.92	1.71
Fbxo31	74300843	sagittal	1.4	1.05	2.41	1.18	1.56
Galnt6	74882595	coronal	1.4	0.71	0.58	1.26	1.72
H2-DMb2	71764691	sagittal	1.4	0.24	2.86	0.84	1.8
Hars	554	coronal	1.4	1.41	0.53	1.01	1.72
Ifnb1	69735240	sagittal	1.4	0.22	0.19	0.85	2.02
Igsf10	69735293	sagittal	1.4	0.91	0.72	0.78	2.03
Iscu	74819565	coronal	1.4	0.95	1.06	1.2	1.64
Kcnj10	69735700	sagittal	1.4	0.47	1.84	1.09	1.74
Mgat4c	70301085	coronal	1.4	1.59	1	1.36	1.44
Nrg1	74743257	coronal	1.4	0.28	0.54	0.6	2.1
Pcbp3	768	coronal	1.4	0.98	6.19	0.55	1.14
Pdpn	71789777	sagittal	1.4	0.23	2.52	1.51	1.42
Plcl1	75081396	coronal	1.4	0.87	0.75	1.13	1.73
Plekhb1	71836842	coronal	1.4	1.12	0.83	1.4	1.55
Plxnb3	1265	coronal	1.4	1.04	0.89	1.52	1.49
Pydc3	71808409	sagittal	1.4	0.91	3.37	1.55	1.26
Sdsl	67815939	sagittal	1.4	0.27	0.05	0.67	2.11
Sptlc3	70231857	sagittal	1.4	0.13	1.88	0.45	2.23
Upf2	70194582	sagittal	1.4	0.52	2.16	0.84	2.12
Uqcr10	71763957	sagittal	1.4	0.47	1.18	1.24	1.63
Vmn2r81	69236825	sagittal	1.4	0.32	3.32	2.58	0.59
Vwa3a	72472789	coronal	1.4	0.62	0.24	2.34	1.32
Wdr60	71147753	sagittal	1.4	0.45	1.34	1.02	1.76
Zcrb1	68862150	sagittal	1.4	0.87	1.07	1.04	1.86
1700086L19Rik	1643	coronal	1.39	1.1	0.77	0.67	1.86
2700007P21Rik	69835563	sagittal	1.39	0.44	1.17	0.64	1.92
4930525F21Rik	74265147	sagittal	1.39	0.19	6.79	2.35	0.64
A130023E24Rik	70228346	sagittal	1.39	0.84	0.63	0.5	2.17
Arl6ip6	71627821	sagittal	1.39	0.3	0.72	1.2	1.66
Armc4	74076210	sagittal	1.39	1.05	1.39	1.41	1.43
Chaf1b	80341135	sagittal	1.39	0.48	5.2	1.56	1.18
Col11a1	71064195	coronal	1.39	0.92	0.91	1.52	1.5
Csrp3	77332671	coronal	1.39	1.16	6.03	0.76	1.04
Cthrc1	72472772	coronal	1.39	0.36	0.52	0.82	1.94
D9Ertd402e	70300007	sagittal	1.39	0.4	0.24	0.94	1.92
Ddt	75081209	coronal	1.39	0.61	0.5	0.7	2
Gabre	75749417	coronal	1.39	2.38	1.57	1.07	1.32
Glud1	503	coronal	1.39	0.73	4.79	0.69	1.31
Gm4922	70305048	sagittal	1.39	0.53	1.25	1.29	1.56
Gng4	515	coronal	1.39	1.61	5.9	1.05	0.84
Itga7	73520991	coronal	1.39	3.55	2.4	1.44	0.71
LOC432483	70608559	sagittal	1.39	0.21	0.28	1.58	1.46
LOC435887	71022609	sagittal	1.39	0.69	1.85	1.23	1.62
Lrat	70300204	sagittal	1.39	2.29	1.08	1.02	1.54
M6pr	69134268	sagittal	1.39	0.78	0.81	1.01	1.79
Maged2	71836892	coronal	1.39	1.1	0.97	1.25	1.59
Mcm9	69752131	sagittal	1.39	0.66	5.32	0.66	1.61
Mipep	70946546	sagittal	1.39	0.68	2.19	0.7	1.83
Nup205	71234692	sagittal	1.39	0.68	3.24	0.81	1.79
Ogdhl	70725025	sagittal	1.39	0.26	3.07	0.79	1.87
Pard6a	69116578	sagittal	1.39	0.22	1.43	1.03	1.76
Pbx1	71763546	sagittal	1.39	0.91	0.94	1.58	1.33
Prr11	68161471	sagittal	1.39	0.58	1.29	0.87	1.86
Slc12a2	74882926	coronal	1.39	0.82	0.7	1.36	1.62
Sv2c	74357583	coronal	1.39	0.74	0.72	1.02	1.84
Svopl	69835609	sagittal	1.39	2.73	5.73	1.02	1.21
TC1410973	73512191	coronal	1.39	1.17	0.97	1.38	1.51
Tnfrsf22	74635713	sagittal	1.39	3.47	1.43	0.94	1.39
Xk	71670735	coronal	1.39	1.08	6.03	0.79	1
XM_356036	70596161	sagittal	1.39	0.17	0.42	0.54	2.16
Zfa	69817109	sagittal	1.39	0.28	3.79	0.43	1.91
2810408A11Rik	71493099	sagittal	1.38	0.41	20.03	0.62	1.3
Adc	72182963	sagittal	1.38	0.41	0.97	0.82	1.9
Arhgap24	68151345	sagittal	1.38	1.87	0.35	1.61	1.16
Artn	71495819	sagittal	1.38	1.48	0.49	1.91	1.07
Dhrs9	70238854	sagittal	1.38	0.16	2.13	2.74	0.55
E030019B06Rik	74510170	sagittal	1.38	0.52	0.55	1.61	1.34
Fam170a	71587751	sagittal	1.38	0.16	0.49	0.74	1.99
Fes	71764775	sagittal	1.38	0.39	0.46	0.91	1.93
Fkbp11	68191450	sagittal	1.38	0.3	5.04	0.24	2.11
Fstl5	72283812	coronal	1.38	1.2	3.71	0.98	1.23
Gm5067	70595805	sagittal	1.38	1.21	0.98	1.21	1.56
Lass2	68196984	sagittal	1.38	0.87	0.86	1.45	1.43
Layn	73520977	coronal	1.38	0.64	1	0.28	2.08
Mag	69736418	sagittal	1.38	0.87	0.64	1.39	1.48
Map2k6	73817433	coronal	1.38	0.93	0.74	1.37	1.58
Msto1	1379	coronal	1.38	0.57	0.78	0.77	1.89
Myo1d	69782007	sagittal	1.38	0.61	0.8	1.64	1.3
Myom2	71234528	sagittal	1.38	0.34	5.38	0.48	1.8
Ncf1	70546251	sagittal	1.38	0.73	1.35	1.55	1.31
Nkrf	71283580	sagittal	1.38	0.5	0.65	0.78	1.91
Nrip2	69816655	sagittal	1.38	0.52	1.09	1.28	1.6
Odf3b	73606588	sagittal	1.38	0.62	0.71	1.45	1.47
Olfr368	74724067	sagittal	1.38	0.32	1.8	1.28	1.58
Pbxip1	70919633	sagittal	1.38	0.8	0.91	1.53	1.35
Prkra	564761	sagittal	1.38	0.45	0.49	0.93	1.85
Rab44	72283522	sagittal	1.38	0.17	33.89	0.6	0.57
TC1442825	70795485	sagittal	1.38	0.37	1.79	0.6	1.98
Tex16	70302461	sagittal	1.38	0.21	1.47	1.13	1.72
Ublcp1	70634406	coronal	1.38	0.54	0.63	1.01	1.83
Ufsp2	71763990	sagittal	1.38	0.24	0.86	0.59	2.09
Usp50	69116811	sagittal	1.38	0.68	2.32	0.83	1.81
Zswim1	68080696	sagittal	1.38	3.32	0.64	1.13	1.22
2410076I21Rik	74635556	sagittal	1.37	0.64	7.46	2.22	0.45
9530020I12Rik	70228185	sagittal	1.37	0.58	0.32	0.44	2.1
A2ld1	79539638	sagittal	1.37	0.74	0.75	0.75	1.79
Arhgef10	77280329	coronal	1.37	0.94	0.76	1.28	1.59
Art2a-ps	71892370	sagittal	1.37	9.48	0.29	0.74	0.69
Atp11c	74047410	coronal	1.37	0.33	1.69	0.97	1.71
C030002J06Rik	71809172	sagittal	1.37	0.27	1.48	0.73	1.89
Ckmt1	100144550	sagittal	1.37	0.57	1.08	0.75	1.88
Comtd1	69113668	sagittal	1.37	0.54	1.54	0.98	1.74
Csgalnact2	69838748	sagittal	1.37	0.32	0.44	0.9	1.81
E130308A19Rik	71789765	sagittal	1.37	0.85	2.72	1.33	1.4
Fam108c	68341609	sagittal	1.37	4.34	1.44	2.62	0.18
Fyttd1	71723827	sagittal	1.37	0.43	0.9	0.95	1.78
Lrrcc1	71764916	sagittal	1.37	1.16	0.51	1.34	1.44
March2	68076533	sagittal	1.37	0.53	0.64	0.66	1.95
Mobp	69201510	sagittal	1.37	1.06	0.91	1.33	1.47
Ms4a5	69116387	sagittal	1.37	0.83	0.56	0.89	1.8
Ndufs1	2421	coronal	1.37	0.94	0.85	1.14	1.63
Nox1	71832830	sagittal	1.37	1.01	0.32	1.06	1.65
Pelo	789	coronal	1.37	1.24	1.77	0.82	1.59
Prkaa1	74635797	sagittal	1.37	0.69	0.28	0.67	2.07
Rab30	68342288	sagittal	1.37	1.01	1.03	1.11	1.6
Rimkla	70523726	sagittal	1.37	0.91	0.68	0.95	1.75
Slc39a14	1846	coronal	1.37	0.54	0.58	0.81	1.9
Tas2r130	70302378	sagittal	1.37	0.13	2.3	0.33	2.15
Tbc1d4	100144442	sagittal	1.37	0.21	2.33	0.51	1.87
Tbxas1	68410644	sagittal	1.37	0.68	3.3	0.53	1.84
Tnrc6a	314	coronal	1.37	1.27	0.97	1.22	1.51
Tsfm	72129246	coronal	1.37	0.56	0.55	1.04	1.79
Vsig8	71569157	sagittal	1.37	0.55	0.59	1.19	1.69
Zkscan16	74750043	coronal	1.37	2.25	1.72	1.73	0.99
0610011F06Rik	74581002	sagittal	1.36	0.51	0.89	0.83	1.88
4933404G15Rik	71892059	sagittal	1.36	0.89	1.24	2.31	0.76
Adamtsl4	69838742	sagittal	1.36	0.49	0.5	0.82	1.87
Cat	70919370	sagittal	1.36	0.89	0.42	1.01	1.72
Ccl7	71662902	sagittal	1.36	0.48	0.41	2.08	1.18
Cep70	71496019	sagittal	1.36	0.65	6.92	1.68	1.01
Chrna7	74511738	coronal	1.36	2.3	1.56	1.31	1.16
Cldn11	77280580	coronal	1.36	0.98	0.71	1.46	1.5
D930046H04Rik	70238830	sagittal	1.36	0.36	0.74	1.64	1.33
Dmp1	74511936	coronal	1.36	0.59	2.99	0.48	1.64
Eri2	70813053	sagittal	1.36	0.52	1.47	1.56	1.31
Fgd4	71587661	sagittal	1.36	1.45	0.84	1.25	1.45
Glb1l3	71833026	sagittal	1.36	0.62	6.93	0.86	1.47
Gm11292	70565873	sagittal	1.36	0.46	0.66	1.13	1.74
Krtap5-5	70228298	sagittal	1.36	0.33	4.82	0.62	1.91
Krtdap	74357779	sagittal	1.36	1.02	2.46	0.58	1.88
Lgi3	73520996	coronal	1.36	0.66	0.79	1.06	1.74
LOC432852	71808564	sagittal	1.36	1.14	1.22	0.65	1.85
LOC436488	71022702	sagittal	1.36	0.25	1.05	0.7	1.9
Mafg	631716	sagittal	1.36	0.59	2.69	0.7	1.8
Mtrr	2413	coronal	1.36	1.12	0.88	1.45	1.45
Nacad	70565867	sagittal	1.36	0.56	0.98	0.94	1.81
Pgm2	79536616	sagittal	1.36	0.94	0.57	0.75	1.88
Raver1	72081771	sagittal	1.36	0.52	0.34	1.62	1.33
Rbm47	68341292	sagittal	1.36	0.97	0.3	1.7	1.26
Rnd2	73512201	coronal	1.36	0.68	0.44	1.18	1.75
Scd1	71836746	coronal	1.36	0.82	1.57	1.28	1.48
Serpind1	71656108	sagittal	1.36	0.54	4.01	0.97	1.54
Slc25a48	71809515	sagittal	1.36	0.26	0.81	1.18	1.64
Slc27a2	70918910	sagittal	1.36	0.35	0.26	1.35	1.53
Spint2	74047774	coronal	1.36	1.53	1.32	1.75	1.15
Stard10	72002106	sagittal	1.36	0.15	0.23	0.7	1.99
Sync	70302312	sagittal	1.36	0.28	0.55	0.92	1.77
Taf5	69290579	sagittal	1.36	0.4	0.46	0.62	2.08
Tc2n	70300433	sagittal	1.36	0.59	0.52	0.84	1.9
Timm8a1	69079985	sagittal	1.36	0.8	0.54	0.77	1.86
Tmtc3	69527752	sagittal	1.36	0.07	0.54	1.27	1.59
Trhr	1303	coronal	1.36	2.65	5.05	0.52	0.91
Trim6	68795464	sagittal	1.36	0.18	4.69	1.02	1.56
Ttc21a	69407893	sagittal	1.36	1.03	0.21	1.63	1.22
Ttyh2	70946147	sagittal	1.36	0.75	0.49	1.33	1.5
2210010C17Rik	71213060	sagittal	1.35	0.53	1.04	0.63	2
4833403I15Rik	71833052	sagittal	1.35	2.52	7.86	0.47	1.44
4930451G09Rik	71808741	sagittal	1.35	0.47	0.96	0.96	1.75
4930564C03Rik	70218402	sagittal	1.35	0.6	0.83	0.7	1.89
4930579G22Rik	71891952	sagittal	1.35	0.41	0.43	1.37	1.49
9030624J02Rik	68920755	sagittal	1.35	0.33	2.27	0.77	1.99
A030009H04Rik	74750014	coronal	1.35	0.95	1.04	1.39	1.46
Acad8	678718	sagittal	1.35	0.34	0.43	1.49	1.41
Acadl	72081416	coronal	1.35	0.43	0.79	0.94	1.82
Aph1a	1990	coronal	1.35	1.17	1.4	1.02	1.53
AU021034	69527036	sagittal	1.35	0.45	0.48	1.14	1.64
Crybb2	69608082	sagittal	1.35	0.09	0.22	0.98	1.72
D930017J03Rik	71160283	sagittal	1.35	0.42	6.06	0.75	1.67
Dcun1d4	74357720	sagittal	1.35	0.44	6.45	0.82	1.61
Fnta	2226	coronal	1.35	0.9	2.06	0.98	1.51
Foxr1	74578365	sagittal	1.35	0.84	0.41	1.03	1.68
Gm1125	71717570	coronal	1.35	0.83	2.41	1.1	1.4
Gpr108	1619	coronal	1.35	1.06	1.24	1.04	1.57
Il1f9	70278039	sagittal	1.35	0.11	0.09	2.94	0.51
Izumo3	72081652	sagittal	1.35	2.19	0.25	0.8	1.67
Klf1	71488728	sagittal	1.35	0.38	1.6	0.37	2.2
LOC328644	71765034	sagittal	1.35	0.53	0.98	0.75	1.89
Lrrc16b	69529071	sagittal	1.35	1.58	0.63	1.29	1.39
Maob	71670489	coronal	1.35	0.36	0.7	1.22	1.7
Mcat	71574516	sagittal	1.35	1.25	0.55	1.94	0.99
Oprm1	79912572	coronal	1.35	1.23	0.87	1.19	1.52
Osbpl7	74580775	sagittal	1.35	0.52	0.27	0.83	2.05
Parp8	74819242	coronal	1.35	1.98	0.72	1.53	1.24
Pdcd6ip	68445042	sagittal	1.35	1.03	1.02	1.19	1.52
Pdilt	71919278	sagittal	1.35	1.24	0.68	0.77	1.77
Ppp1r32	69442404	sagittal	1.35	1.13	1.2	1.95	0.91
Rab37	73931643	coronal	1.35	0.12	2.73	0.43	1.75
S100b	923	coronal	1.35	0.46	0.41	0.85	1.89
Snx6	69117026	sagittal	1.35	0.51	1.38	0.99	1.7
TC1413271	70793989	sagittal	1.35	0.09	0.12	1.33	1.55
Tmem106c	68745456	sagittal	1.35	1.05	1.27	0.85	1.71
Tmem130	73930834	coronal	1.35	1.54	1.05	1.4	1.35
Tstd1	70566005	sagittal	1.35	0.29	6.9	1.05	1.36
Xpo4	70303022	sagittal	1.35	0.54	0.59	0.97	1.74
4932443I19Rik	73674078	sagittal	1.34	0.52	1.15	0.9	1.71
A730080H06Rik	69449002	sagittal	1.34	0.8	1.34	1.14	1.56
Adam19	74272054	coronal	1.34	1	2.98	0.59	1.49
Akap12	72128778	coronal	1.34	0.37	0.75	0.58	1.98
Ano4	73497660	sagittal	1.34	0.55	5.34	0.57	1.58
Bcl2	69529274	sagittal	1.34	0.43	1.08	0.91	1.8
Bloc1s1	100144717	sagittal	1.34	0.57	0.87	1.53	1.4
Cxcl5	70542966	sagittal	1.34	0.53	1.87	2.07	0.8
D230039L06Rik	74510110	sagittal	1.34	0.43	6.47	0.83	1.42
E030025P04Rik	71809482	sagittal	1.34	0.61	0.88	2.02	0.95
Fan1	72182971	sagittal	1.34	0.76	0.53	1.07	1.62
Fign	72081550	coronal	1.34	1.32	2.07	1.24	1.28
Gcsh	69015500	sagittal	1.34	0.21	0.87	0.37	2.25
Ggh	69112406	sagittal	1.34	0.48	0.3	1.72	1.32
Gm13624	74736237	sagittal	1.34	0.22	0.76	2.32	0.64
Gm382	70295626	sagittal	1.34	0.32	1.87	1	1.71
Igdcc4	71234631	sagittal	1.34	0.66	1.21	0.87	1.73
Kif26b	71717582	coronal	1.34	0.96	1.2	1.23	1.49
Kif9	69735819	sagittal	1.34	0.37	0.22	1.61	1.3
LOC433975	72076551	sagittal	1.34	0.84	0.57	1.22	1.58
Lpl	649	coronal	1.34	3.38	1.09	2.18	0.59
Mal	386243	sagittal	1.34	1.31	0.73	1.34	1.36
Mm.336072	71160955	sagittal	1.34	0.41	0.38	1	1.79
Nbas	68862114	sagittal	1.34	0.69	2.43	1.26	1.45
Ndufaf1	583861	sagittal	1.34	1.09	2.41	0.76	1.74
Olfr609	73653458	sagittal	1.34	0.41	0.3	0.67	2.29
Pias3	67764911	sagittal	1.34	0.61	6.62	1.41	1.02
Pigp	2165	coronal	1.34	0.8	0.62	0.76	1.84
Pld6	71832894	sagittal	1.34	0.85	1.06	1.01	1.61
Plekhg2	68862138	sagittal	1.34	0.58	2.85	0.71	2.01
Prl7c1	71832994	sagittal	1.34	0.91	1.26	1.16	1.53
Psat1	76081936	sagittal	1.34	0.8	0.83	1.24	1.49
Rasgrp3	77620467	sagittal	1.34	0.91	2.08	0.89	1.7
Sdhaf2	71160322	sagittal	1.34	0.75	6.47	1.1	1.26
Tas2r135	70302390	sagittal	1.34	0.32	6.09	0.6	1.74
Trpc5	71247658	coronal	1.34	1.58	0.76	1.47	1.32
Vwce	68920761	sagittal	1.34	0.76	2.42	0.43	2.05
Zfp618	71670712	coronal	1.34	0.56	2.69	1.04	1.44
1190028D05Rik	74581169	sagittal	1.33	1.47	0.65	2.2	0.52
A430108G06Rik	71152228	sagittal	1.33	0.54	2.39	0.52	2
A530080P10	70305305	sagittal	1.33	0.27	0.57	0.82	1.83
Chrm2	70560343	coronal	1.33	0.52	1.15	1.05	1.65
Det1	68632026	sagittal	1.33	0.17	3.66	0.15	2.14
Evi2a	68546137	sagittal	1.33	1.15	0.99	1.74	1.06
Fam136a	1964	coronal	1.33	1.36	2.51	0.89	1.33
Fam96b	74819685	coronal	1.33	0.99	1.34	1.02	1.54
Fanca	69672282	sagittal	1.33	0.22	2.35	0.64	1.92
Fbll1	71764150	sagittal	1.33	0.34	0.13	0.93	1.82
Hap1	72007561	coronal	1.33	1.91	1.64	1.43	1.11
Krtap6-1	70724935	sagittal	1.33	0.27	2.08	1.02	1.67
Lhfpl3	73635972	coronal	1.33	0.38	1.53	0.99	1.62
Lipa	72129290	coronal	1.33	0.54	0.86	0.88	1.78
LOC433707	70786713	sagittal	1.33	0.43	2.98	0.61	1.78
LOC436099	73512350	coronal	1.33	0.27	0.38	1.76	1.52
Ltbp3	76115733	coronal	1.33	1.07	1.18	1.22	1.48
Mfrp	70300312	sagittal	1.33	2.78	1.02	0.91	1.41
Mthfs	71763810	sagittal	1.33	0.23	0.64	2.9	0.25
Nts	73788032	coronal	1.33	2.68	1.3	1.92	0.79
Pmfbp1	71717105	coronal	1.33	0.6	1.03	1.06	1.65
Ppcs	68341621	sagittal	1.33	0.55	1.05	0.97	1.71
Rassf8	71249739	coronal	1.33	1.63	1.89	1.19	1.24
Rcan3	70946481	sagittal	1.33	0.64	0.27	1.33	1.49
Slc25a15	69117140	sagittal	1.33	0.38	2.79	0.47	1.99
Slc6a5	69874024	sagittal	1.33	0.02	0.1	0.07	2.72
Sytl5	73930809	coronal	1.33	1.27	0.85	2.53	0.86
Tbc1d25	69782527	sagittal	1.33	0.25	0.2	0.79	1.9
Tgfb2	70927304	coronal	1.33	2.1	0.41	2.46	0.81
Tnfrsf23	100146135	sagittal	1.33	1.43	1.59	0.6	1.75
Yars	1122	coronal	1.33	0.84	1.17	0.81	1.69
Zfp30	68911021	sagittal	1.33	0.5	1.9	0.69	1.91
Zfp945	70717976	sagittal	1.33	1.48	0.38	2.02	0.8
Znhit6	70566041	sagittal	1.33	0.59	0.44	1.11	1.63
1110018J18Rik	71764541	sagittal	1.32	1.71	0.77	2.28	0.66
1700112H15Rik	71920195	sagittal	1.32	0.47	1.07	1.01	1.66
Acat2	77869798	coronal	1.32	0.64	1.06	0.82	1.72
Ace3	70565969	sagittal	1.32	0.42	0.21	1	1.77
AI836003	71250313	coronal	1.32	0.7	0.81	0.97	1.69
Anln	33	coronal	1.32	1.08	1.09	1.12	1.5
Aspa	77371803	coronal	1.32	1.01	0.81	1.4	1.41
Atp6v0e	68196930	sagittal	1.32	0.77	0.84	1.05	1.58
Ccdc144b	69114803	sagittal	1.32	0.65	1.33	0.39	1.97
Clic3	70543074	sagittal	1.32	0.52	0.76	1.59	1.2
Egflam	74047441	coronal	1.32	0.41	1.15	1.08	1.66
Ephx1	68498247	sagittal	1.32	1.45	1.26	1.7	1.05
F630018O14Rik*	73748854	sagittal	1.32	0.58	1.28	0.64	1.87
Fermt3	69549181	sagittal	1.32	0.23	2.33	0.42	2.04
Fitm2	70238800	sagittal	1.32	0.41	1	0.88	1.77
Gab1	71735832	sagittal	1.32	0.73	0.92	1.47	1.29
Gfra1	71064217	coronal	1.32	1.17	0.59	1.34	1.47
Gga3	71529827	sagittal	1.32	0.4	0.47	0.93	1.75
Gjd3	100146044	sagittal	1.32	0.52	0.97	1.06	1.6
Gm1568	73497575	sagittal	1.32	0.76	2.48	1.04	1.5
Gm4814	71808600	sagittal	1.32	0.57	0.25	1.21	1.54
Gng11	1732	coronal	1.32	0.78	0.55	1.21	1.61
Hjurp	69838337	sagittal	1.32	0.54	1.2	0.9	1.71
Il4	68545899	sagittal	1.32	1.54	0.24	0.49	1.85
Kbtbd3	74988611	coronal	1.32	0.75	1.11	1.05	1.59
Lax1	69262302	sagittal	1.32	0.4	1.5	2.34	0.67
LOC208429	70565897	sagittal	1.32	0.41	1.42	0.88	1.71
LOC239690	74736075	sagittal	1.32	0.42	1.79	1.02	1.61
LOC433288	70723062	sagittal	1.32	0.26	1.91	0.89	1.65
LOC545458	71574455	sagittal	1.32	0.15	1.62	1.54	1.31
Mboat1	69549150	sagittal	1.32	0.23	3.81	0.45	1.96
Mmel1	76135804	coronal	1.32	0.81	0.63	0.95	1.65
Mpl	69289405	sagittal	1.32	0.27	0.08	0.73	1.97
Mrps11	68162218	sagittal	1.32	0.7	1.92	1.14	1.48
Mtap7d2	74272052	coronal	1.32	0.81	0.62	0.84	1.74
Npc1	71234644	sagittal	1.32	0.59	0.86	1.28	1.47
Pnck	827	coronal	1.32	3.03	1.8	1.41	0.79
Ptprc	71378437	sagittal	1.32	1.36	2.95	1.08	1.4
Rhbdd3	69443475	sagittal	1.32	0.65	0.26	0.73	1.9
Rhox10	71764506	sagittal	1.32	0.84	1.76	1.91	0.93
Rnase6	71832868	sagittal	1.32	0.64	1.15	1.74	1.19
Rpgrip1l	69353714	sagittal	1.32	0.55	0.65	0.53	2.16
Slc44a1	77925099	coronal	1.32	1.08	0.77	1.38	1.4
Tpra1	71654155	sagittal	1.32	0.79	0.58	0.83	1.75
Ttc39a	75828175	sagittal	1.32	1.03	0.72	0.85	1.72
1700048O20Rik	74357863	sagittal	1.31	0.51	4.96	0.68	1.65
4930420G21Rik	71809509	sagittal	1.31	0.41	0.86	1.34	1.43
4930474M22Rik	71891790	sagittal	1.31	0.62	0.45	1	1.63
4932411N23Rik	71808796	sagittal	1.31	4.33	1.29	0.77	1.29
6030408B16Rik	73617588	sagittal	1.31	0.39	0.87	0.67	1.91
AA066038	73870707	sagittal	1.31	0.85	0.82	2.1	0.83
Agxt2l2	70543028	sagittal	1.31	0.39	0.48	0.92	1.69
Arrdc1	68341710	sagittal	1.31	0.89	0.74	0.94	1.65
B230312C02Rik	74363336	coronal	1.31	1.04	0.77	0.8	1.68
Bend6	77280313	coronal	1.31	0.91	1.04	1.11	1.51
Brd4	67787362	sagittal	1.31	1.07	2.1	2.24	0.62
Cd82	69735676	sagittal	1.31	0.86	0.79	1.54	1.19
Cep192	73497786	sagittal	1.31	0.7	2.21	1.69	1.09
Cyr61	1191	coronal	1.31	1.02	1	1.72	1.23
Dmrt3	74819342	coronal	1.31	0.46	2.59	0.66	1.55
Dnahc12	74988273	coronal	1.31	0.96	0.44	1.4	1.45
Fas	69981151	sagittal	1.31	1.05	1.33	0.77	2.22
Gal	70231997	coronal	1.31	1.71	1.33	1.48	1.14
Galntl1	71717305	coronal	1.31	2.23	1.49	1.41	1.05
Glrx	73931409	coronal	1.31	0.58	1.47	0.47	1.84
Gyg	73817930	coronal	1.31	1.04	0.98	1	1.56
Inpp5f	69133785	sagittal	1.31	1.04	0.83	1.34	1.39
LOC436014	73584723	sagittal	1.31	1.17	14.36	1.36	0.7
Magee2	69736424	sagittal	1.31	0.3	0.04	2.27	0.74
mCG22988.1	71213262	sagittal	1.31	0.44	0.51	0.76	1.95
Mrpl41	74300849	sagittal	1.31	0.93	5.89	1.66	0.84
Ndufa1	71763492	sagittal	1.31	0.29	0.19	0.59	2.02
Paqr5	69236706	sagittal	1.31	0.42	0.82	1.18	1.56
Plekha8	69114186	sagittal	1.31	0.87	1.32	0.94	1.63
Plod1	77792637	sagittal	1.31	0.83	1.63	0.98	1.56
Pnpla6	71280688	sagittal	1.31	0.96	0.45	1.05	1.57
Qdpr	75042261	coronal	1.31	1.02	0.8	1.29	1.47
Rabggtb	80473485	sagittal	1.31	0.52	5.33	1.14	1.29
Rgsl1	73424177	sagittal	1.31	0.25	0.88	1.1	1.61
Rhoq	68924455	sagittal	1.31	0.62	2.35	0.97	1.59
Rnf13	72109423	coronal	1.31	0.83	0.65	1.22	1.56
S100a16	77371787	coronal	1.31	0.91	0.7	1.11	1.58
Scg2	934	coronal	1.31	1.66	1.51	1.29	1.21
Scube2	71924235	coronal	1.31	1.58	5.72	1.05	0.68
Sdr39u1	100144110	sagittal	1.31	0.69	1.18	1.02	1.57
Slc6a2	73615562	coronal	1.31	0.22	1.97	0.73	1.67
Snip1	70303630	sagittal	1.31	0.43	0.15	1.68	1.22
Sox2ot	74658020	coronal	1.31	1.83	4.55	1.31	0.83
Tmem88b	69447978	sagittal	1.31	0.88	1.14	1.25	1.46
Ttc18	70302854	sagittal	1.31	0.64	0.22	1.07	1.65
4933427G23Rik	71764879	sagittal	1.3	0.31	0.97	1.01	1.65
9530002B09Rik	71892406	sagittal	1.3	0.82	1.6	1.97	0.92
A730037L19Rik	71494726	sagittal	1.3	0.47	1.17	1.2	1.47
Ccdc89	69353572	sagittal	1.3	0.81	2.24	1	1.52
Cygb	72103830	coronal	1.3	1.16	1.07	1.2	1.4
E430033K04Rik	69671821	sagittal	1.3	0.14	0.58	0.78	1.84
Ebpl	112650122	coronal	1.3	0.69	1.02	0.97	1.61
Eral1	69672120	sagittal	1.3	0.59	0.79	1	1.66
F830218P16Rik*	73748743	sagittal	1.3	0.13	1.88	0.93	1.66
Fbxw10	71232681	sagittal	1.3	0.46	2.38	0.63	1.77
Fhl1	2218	coronal	1.3	1.88	1.93	1.23	1.12
Gm1131	74509590	sagittal	1.3	0.26	0.83	0.77	1.83
Itpr3	74047776	coronal	1.3	0.33	1.19	0.84	1.72
LOC433175	71832937	sagittal	1.3	0.72	0.51	1.23	1.5
LOC545328	77621743	sagittal	1.3	0.82	0.42	1.95	0.93
Lrp1b	71670740	coronal	1.3	1.76	1.35	1.51	1.1
Mrpl15	70918778	sagittal	1.3	0.29	2.28	0.85	1.72
Nacc2	70743871	coronal	1.3	0.39	0.85	0.87	1.74
Ndrg1	70429303	sagittal	1.3	0.92	0.73	1.28	1.39
Nlrp12	71668983	sagittal	1.3	0.35	0.22	1.55	1.29
Nrbp1	71763528	sagittal	1.3	0.41	0.94	0.77	1.8
Oca2	71381097	sagittal	1.3	0.34	0.59	2.39	0.67
Pacrg	74743258	coronal	1.3	1.12	0.95	1.23	1.42
Pdxk	788	coronal	1.3	1.24	1.07	1.49	1.26
Phf20	69816446	sagittal	1.3	1.21	0.61	1.26	1.36
Prmt3	69113686	sagittal	1.3	0.55	1.64	0.8	1.68
Rassf1	68076559	sagittal	1.3	1	0.39	0.69	1.78
Scrg1	71924331	coronal	1.3	1.46	1.02	1.11	1.4
Slc4a5	71496239	sagittal	1.3	0.74	0.18	1.39	1.41
Sms	74819260	coronal	1.3	2.21	1.87	1.26	1.04
Srp9	68861736	sagittal	1.3	0.44	5.58	0.85	1.76
Tekt4	100144863	sagittal	1.3	0.81	0.84	1.41	1.35
Tmem237	70298537	sagittal	1.3	1.15	1.04	1.97	0.87
Trh	71016631	coronal	1.3	1.42	5.47	1.41	0.57
Wdr59	71764855	sagittal	1.3	0.51	1.34	1.16	1.51
Wdr7	70303004	sagittal	1.3	1.12	1.07	1.37	1.28
4930455F16Rik	74581349	sagittal	1.29	0.4	2.64	1.45	1.19
9130206I24Rik	69446559	sagittal	1.29	0.22	1.13	0.64	1.94
9130227L01Rik	71809019	sagittal	1.29	0.86	0.41	1.24	1.41
A830023I12Rik	70717978	sagittal	1.29	0.41	0.53	0.75	1.74
A930005I04Rik	71021006	sagittal	1.29	0.44	3.68	0.41	1.82
Abca7	74431128	sagittal	1.29	0.26	1.19	0.53	1.99
Acaa2	71924375	coronal	1.29	0.4	0.87	2.07	1.18
Ankrd34b	72128747	coronal	1.29	0.68	0.59	0.87	1.69
Arsg	308054556	sagittal	1.29	0.86	0.65	1.35	1.36
Asb17	69116457	sagittal	1.29	0.37	1.34	0.39	2.01
Atp8a2	73925723	coronal	1.29	0.68	0.91	0.95	1.62
AW011738	70719010	sagittal	1.29	0.27	0.54	0.4	2.1
B3gat3	71283674	sagittal	1.29	0.77	1.71	0.79	1.64
Bace2	143	coronal	1.29	2.25	3.89	0.74	0.93
C2cd2	1986	coronal	1.29	0.9	1.23	0.7	1.64
Cog5	71213087	sagittal	1.29	1.27	1.27	1.04	1.47
Cryab	74357575	coronal	1.29	0.91	0.76	1.16	1.51
E130309D14Rik	74743465	sagittal	1.29	0.45	3.97	0.76	1.56
Exosc3	68744026	sagittal	1.29	0.51	1.26	0.84	1.68
Fam13a	71668374	sagittal	1.29	0.37	0.56	0.72	1.77
Fchsd2	70276819	sagittal	1.29	0.71	0.31	0.52	2.14
Gkap1	69116329	sagittal	1.29	1.11	1.1	0.97	1.53
Glis2	68410470	sagittal	1.29	0.65	1.61	1	1.56
Glt25d1	70812762	sagittal	1.29	0.53	0.42	1.07	1.64
Gm14461	71569214	sagittal	1.29	0.97	4.48	0.66	1.73
Gm4869	70566059	sagittal	1.29	0.17	2.62	0.5	1.88
Gpr56	71015815	coronal	1.29	1.54	2.06	1.35	1.09
Gsn	72081395	coronal	1.29	0.92	0.82	1.31	1.42
H2-M9	70724810	sagittal	1.29	0.81	3.53	1.89	0.82
I920196L20Rik*	73731358	sagittal	1.29	0.18	0.63	0.7	1.94
Krt85	73497588	sagittal	1.29	1.3	2.22	2.15	0.62
Lamtor2	70546111	sagittal	1.29	0.56	0.38	0.89	1.69
Ldlrad2	71022591	sagittal	1.29	0.72	1.64	0.59	1.85
LOC432625	70611132	sagittal	1.29	0.33	0.22	0.5	2.02
Lrdd	71920430	sagittal	1.29	0.68	0.39	1.2	1.51
Mdn1	70565939	sagittal	1.29	0.95	1.16	1.04	1.52
Mm.35159	71161135	sagittal	1.29	0.19	2.53	1.22	1.43
Mmab	68861797	sagittal	1.29	0.55	3.17	0.83	1.69
Mrps2	68798115	sagittal	1.29	1.35	1.78	0.69	1.59
Pcdh18	71358554	coronal	1.29	2.32	1.82	1.48	0.91
Pik3r4	68342336	sagittal	1.29	0.92	2.53	1.06	1.41
Pla2g16	112650769	coronal	1.29	0.75	0.9	1.2	1.52
Prkar2a	77332735	coronal	1.29	0.89	0.78	1.1	1.54
Rab3il1	68341722	sagittal	1.29	0.94	0.72	0.85	1.64
Rhox4b	69288932	sagittal	1.29	0.6	1.15	0.55	1.89
Rxfp4	69257391	sagittal	1.29	0.28	2.11	0.71	1.77
Sema6a	71358651	coronal	1.29	0.92	1.43	1.37	1.31
Slc37a2	72001996	sagittal	1.29	0.53	1.4	0.85	1.75
Slco1a1	69838239	sagittal	1.29	0.1	1.59	1.43	1.32
Spata4	69114587	sagittal	1.29	0.55	1.3	0.49	2.02
Stk3	70918940	sagittal	1.29	0.65	0.28	1.19	1.5
Tbx21	71488852	sagittal	1.29	0.19	7.47	0.43	1.71
TC1414896	70795202	sagittal	1.29	0.39	5.39	0.4	1.67
Tmc6	70928250	coronal	1.29	0.58	6.09	0.83	0.88
Tnfsf14	70302569	sagittal	1.29	0.72	0.95	1.01	1.64
3110043O21Rik	69549264	sagittal	1.28	0.38	0.94	0.83	1.74
4921539E11Rik	71891593	sagittal	1.28	0.16	0.26	2.62	0.64
4930451C15Rik	74750011	coronal	1.28	0.86	1	2.15	1.01
Adap2	71579873	sagittal	1.28	0.56	0.14	0.83	1.75
Agt	87	coronal	1.28	2.5	1.05	1.35	1.04
Aox3l1	73513417	sagittal	1.28	0.36	0.47	1.11	1.6
Apoo	71488353	sagittal	1.28	0.73	1.32	0.74	1.76
Blvra	75850398	sagittal	1.28	0.62	0.8	0.85	1.64
Caprin2	69838739	sagittal	1.28	0.48	1.51	1.16	1.49
Catsper2	69236975	sagittal	1.28	0.27	1.25	0.62	1.9
Cd300lg	71580162	sagittal	1.28	0.36	0.42	1.06	1.57
Ces2f	70218697	sagittal	1.28	0.65	0.17	0.53	1.95
Cnpy1	70228209	sagittal	1.28	0.26	10.06	0.44	1.56
Crls1	1148	coronal	1.28	3.44	0.79	1.13	1
Cryba4	68919862	sagittal	1.28	0.46	2.06	0.7	1.84
Cyp27a1	70634300	coronal	1.28	0.41	1.02	0.6	1.8
D130040H23Rik	71808606	sagittal	1.28	0.57	0.92	1	1.61
Decr2	71924363	coronal	1.28	0.75	0.93	1.03	1.55
Dennd2c	69514422	sagittal	1.28	0.71	0.79	0.66	1.76
Dexi	73930841	coronal	1.28	0.49	1.06	0.69	1.73
Dffa	74819257	coronal	1.28	0.62	0.91	0.46	1.81
Dqx1	69134316	sagittal	1.28	0.71	1.69	0.93	1.55
Elovl5	74273118	coronal	1.28	0.22	0.65	0.6	1.9
F5	73992763	coronal	1.28	0.22	0.17	2.26	1.22
F830045P16Rik	70276801	sagittal	1.28	0.41	2.69	1.57	1.08
Fbxl13	71764830	sagittal	1.28	0.56	0.67	1.69	1.1
Fen1	77620497	sagittal	1.28	0.52	0.92	1.13	1.5
Fgf18	69672426	sagittal	1.28	0.28	0.59	0.8	1.76
Figf	68911007	sagittal	1.28	0.17	0.54	0.58	1.9
Gata3	73931427	coronal	1.28	0.29	0.96	1.13	1.58
Gm428	72471839	sagittal	1.28	0.31	1.62	1.57	1.17
Gng2	67936006	coronal	1.28	1.97	0.99	0.81	1.4
Gsdmd	71724472	sagittal	1.28	0.64	0.37	0.84	1.72
Gtpbp8	71919080	sagittal	1.28	0.32	0.54	0.8	1.84
Hrsp12	76003665	sagittal	1.28	0.5	0.45	0.79	1.73
Ifitm6	73617672	sagittal	1.28	0.73	0.74	0.7	1.81
Inmt	68341244	sagittal	1.28	1.93	0.74	0.7	1.49
Iqsec3	73636153	coronal	1.28	1.2	1.07	1.1	1.41
Kcnj13	100144419	sagittal	1.28	1.15	0.52	1.33	1.33
Klf8	69289297	sagittal	1.28	0.31	0.42	1.57	1.22
Klk14	70295434	sagittal	1.28	0.31	1.07	0.48	1.87
Lcn9	71892400	sagittal	1.28	0.72	0.86	0.68	1.72
Lgals7	70918892	sagittal	1.28	0.83	13.41	0.45	0.89
LOC212970	70565927	sagittal	1.28	0.65	0.6	0.96	1.6
LOC436474	74736372	sagittal	1.28	0.5	1.62	1.04	1.51
Orc3	69174433	sagittal	1.28	0.73	0.33	1.01	1.63
P2rx6	75551463	coronal	1.28	0.66	0.82	0.88	1.66
Pnkd	73769326	coronal	1.28	0.86	0.75	1.11	1.52
Prl7a2	74581235	sagittal	1.28	0.42	0.19	1.02	1.73
Qrsl1	69817787	sagittal	1.28	0.28	0.65	0.44	2.05
Rassf4	74988636	coronal	1.28	0.67	1.9	0.86	1.51
Rpp30	69818369	sagittal	1.28	0.36	3.36	0.47	1.84
Rraga	69133674	sagittal	1.28	0.61	2.36	0.84	1.6
Rragb	71213819	sagittal	1.28	0.94	0.67	1.01	1.54
Rtn2	909	coronal	1.28	1.12	2.83	0.4	1.47
Runx2	1278	coronal	1.28	1.93	0.43	1.55	1.15
Sp8	74272904	coronal	1.28	1.81	8.26	0.49	0.42
Spsb2	68269058	sagittal	1.28	0.51	0.15	1.59	1.27
Stk31	70302282	sagittal	1.28	0.3	1.09	0.47	1.96
Tas2r108	70302330	sagittal	1.28	0.43	0.52	0.77	1.72
Tgfbi	69980310	sagittal	1.28	2.14	0.32	1.63	0.92
Tmem22	74511956	coronal	1.28	0.76	0.6	1.08	1.6
Ttc33	70527999	sagittal	1.28	0.71	0.89	1.03	1.55
Ugt8a	655116	coronal	1.28	0.97	0.87	1.23	1.41
Uso1	638711	sagittal	1.28	1.51	1.62	0.66	1.53
Wscd1	71920517	coronal	1.28	1.15	1	1.36	1.31
1110034A24Rik	69838257	sagittal	1.27	0.51	0.64	0.5	1.79
3110002H16Rik	671231	sagittal	1.27	0.89	0.4	1.35	1.29
4933425L06Rik	70218798	sagittal	1.27	0.14	3.48	0.28	2.02
5033417F24Rik	71892262	sagittal	1.27	2.45	0.37	0.63	1.59
9430028L06Rik	71717154	coronal	1.27	0.33	0.7	1.82	1.3
Abca13	73513371	sagittal	1.27	0.58	1.01	1.14	1.47
Adcy6	81	coronal	1.27	2.94	1.64	1.46	0.8
AI646023	69526390	sagittal	1.27	0.86	0.23	0.92	1.73
Aurka	2643	coronal	1.27	1.32	0.69	0.96	1.49
Avl9	71020965	sagittal	1.27	0.38	2.4	0.67	1.76
Bckdhb	71836890	coronal	1.27	0.75	0.7	1.1	1.55
Ccdc78	70298483	sagittal	1.27	0.86	0.44	1.47	1.2
Cdh1	70918862	sagittal	1.27	0.24	1.26	1.63	1.18
Clcnkb	71627818	sagittal	1.27	0.32	1.2	1.41	1.31
Ctnnbip1	70805935	coronal	1.27	0.43	0.61	0.66	1.82
Ctnnbl1	71724858	sagittal	1.27	0.66	1.35	1.17	1.39
D930021N14	70565446	sagittal	1.27	1.16	0.77	0.76	1.68
Ddr1	72472787	coronal	1.27	0.93	0.73	1.44	1.36
Dnahc3	71587559	sagittal	1.27	0.61	3.24	1.42	1.17
Frem1	71281677	sagittal	1.27	0.97	1.01	1	1.54
Gabrg1	75551469	coronal	1.27	2.07	1.71	1.72	0.81
Gm4836	69174439	sagittal	1.27	1.18	0.69	0.96	1.56
Grin3b	77869800	coronal	1.27	0.56	2.6	0.39	1.58
Hs6st2	72129255	coronal	1.27	0.89	0.78	1.39	1.37
Klra17	100145302	sagittal	1.27	0.66	12.85	0.42	0.98
Lias	68076529	sagittal	1.27	0.57	1.01	0.56	1.78
Lrrc9	71891647	sagittal	1.27	0.37	0.67	1.66	1.13
Lsamp	625	coronal	1.27	2.36	2.61	0.99	0.96
Mcam	71836841	coronal	1.27	0.86	0.88	1.14	1.48
mCG1027388	71022816	sagittal	1.27	0.65	2.61	0.84	1.48
Mia1	80341095	sagittal	1.27	0.84	1.51	0.88	1.59
Mm.273113	72182978	sagittal	1.27	0.73	3.16	1.45	1.12
Mrpl10	71654122	sagittal	1.27	0.89	0.95	0.92	1.55
Nenf	74272919	coronal	1.27	1.14	0.87	1.13	1.44
Npas1	74821618	sagittal	1.27	0.97	0.47	1.32	1.33
Nucb1	69782467	sagittal	1.27	0.68	0.63	1.12	1.48
Nudt21	2115	coronal	1.27	1.9	1.26	1.17	1.18
Opalin	69116504	sagittal	1.27	1.09	0.57	1.53	1.13
Oxt	112648396	coronal	1.27	1.3	2.14	0.84	1.34
Pabpc2	71763843	sagittal	1.27	0.25	17.9	1.57	0.42
Pbx3	76085744	coronal	1.27	1	3.02	1.12	1.1
Plch1	71717604	coronal	1.27	0.57	1.18	1.33	1.39
Ppp1r14a	70546384	sagittal	1.27	0.59	0.43	1.22	1.43
Prr18	69447782	sagittal	1.27	0.64	0.75	1.07	1.51
Prss56	70201379	sagittal	1.27	0.87	2	0.65	1.63
Rel	69289793	sagittal	1.27	0.36	1.22	0.63	1.85
Sacs	74743372	sagittal	1.27	0.45	0.54	0.73	1.76
Slc25a39	74988740	coronal	1.27	0.92	1.16	1	1.48
Slc9a7	77278977	coronal	1.27	0.96	0.93	1.08	1.47
Snrnp48	532763	sagittal	1.27	1.05	0.82	1.16	1.4
Spast	71161435	sagittal	1.27	0.51	1.91	1.38	1.27
Steap4	79539602	sagittal	1.27	0.61	0.2	1.08	1.52
Stx3	74047924	coronal	1.27	1.89	1.57	1.31	1.07
Syn3	73930808	coronal	1.27	1.27	0.77	0.83	1.56
Tfpi	69170276	sagittal	1.27	0.68	1.38	0.9	1.61
Tgfbr2	74819696	coronal	1.27	0.38	0.34	1.43	1.5
Tigd3	68844749	sagittal	1.27	0.26	2.88	1.21	1.32
Tmed3	71015196	coronal	1.27	1.02	0.87	1.28	1.37
Trappc4	71662899	sagittal	1.27	0.88	0.75	1.19	1.4
Wdr54	71724774	sagittal	1.27	0.92	0.62	2.24	0.68
Xlr3c	79591575	coronal	1.27	1.17	1.54	1.04	1.36
Zdhhc23	74363345	coronal	1.27	4.14	1.55	1.36	0.64
1110002L01Rik	70200848	sagittal	1.26	0.76	1.64	1.78	0.96
1110007C09Rik	74357561	coronal	1.26	0.35	1.59	0.67	1.62
4930555G01Rik	70218360	sagittal	1.26	1.03	0.53	1.13	1.42
4933401J08Rik*	73870539	sagittal	1.26	0.67	11.94	1.34	0.46
9630033F20Rik	71249748	coronal	1.26	1.05	0.68	1	1.51
A730049H05Rik	69446274	sagittal	1.26	0.78	0.46	0.97	1.52
AI317395	71656124	sagittal	1.26	0.43	0.76	0.6	1.82
Arhgap12	71836846	coronal	1.26	1.38	0.75	1.21	1.34
Arl2	74819344	coronal	1.26	0.86	0.8	1.05	1.5
Asl	74990535	sagittal	1.26	0.88	0.59	1.1	1.43
Atic	72077466	coronal	1.26	0.61	0.59	0.72	1.76
Atp5j	124	coronal	1.26	1.37	1.26	0.88	1.42
Auh	71764059	sagittal	1.26	0.77	1.14	0.9	1.57
Bcam	71764144	sagittal	1.26	0.75	0.43	1.59	1.11
Bves	74511935	coronal	1.26	1.24	5.12	1.11	0.72
Car2	72103831	coronal	1.26	0.92	0.72	1.26	1.42
Cda	74425539	coronal	1.26	0.52	1.45	0.8	1.56
Cdx4	69288848	sagittal	1.26	0.19	0.7	0.26	2.16
Cyp51	75934914	coronal	1.26	1.08	0.98	1.1	1.4
Cyth2	73514857	sagittal	1.26	1.04	5.72	1.24	1.11
Ddx52	67764923	sagittal	1.26	0.65	0.31	0.84	1.68
Dgkq	71021168	sagittal	1.26	0.95	0.68	1.15	1.41
Dnajb2	564753	sagittal	1.26	0.86	0.79	0.87	1.82
Eif3k	68910971	sagittal	1.26	0.55	1.46	0.8	1.61
Eif4g2	70795766	sagittal	1.26	0.27	5.78	0.65	1.53
Entpd6	68546197	sagittal	1.26	1.92	0.3	1.49	1.09
Gltp	68341597	sagittal	1.26	0.72	0.5	1.06	1.52
Hectd3	69134432	sagittal	1.26	1.34	3.05	0.85	1.52
Ifi35	69735234	sagittal	1.26	1.55	0.18	1.78	0.88
Ifngr2	1460	coronal	1.26	2.12	2.28	0.79	1.15
Il17re	69169720	sagittal	1.26	0.89	1.33	1.85	0.84
Insig1	75041453	coronal	1.26	0.88	0.9	1	1.51
Itgb1bp2	71724479	sagittal	1.26	0.69	3.04	1.31	1.21
Lhx4	2377	coronal	1.26	1.02	2.31	0.88	1.31
LOC434010	70919077	sagittal	1.26	0.61	6.71	0.62	1.43
LOC436358	72472394	sagittal	1.26	0.62	1.1	0.61	1.74
Lypla1	74047772	coronal	1.26	0.44	1.81	0.6	1.64
Mcpt2	70784636	sagittal	1.26	0.51	0.62	0.72	1.79
Mpp5	71020776	sagittal	1.26	0.84	3.11	0.85	1.5
Myom3	70786794	sagittal	1.26	0.44	0.93	0.61	1.82
Pigb	69549329	sagittal	1.26	1.34	1.83	1.16	1.32
Plk3	71724563	sagittal	1.26	0.62	1.26	0.98	1.54
Ppl	69028605	sagittal	1.26	0.42	0.67	0.67	1.84
Rps21	74425523	coronal	1.26	1.43	0.94	1.3	1.26
Sco1	73635395	sagittal	1.26	0.49	1.31	1.29	1.31
Scpep1	67979030	sagittal	1.26	0.29	4.38	0.41	1.74
Serpinf1	2559	coronal	1.26	0.71	1.2	0.7	1.63
Slc22a23	72128754	coronal	1.26	0.74	0.95	0.95	1.6
Slc7a14	70436744	coronal	1.26	1.63	1.1	1.15	1.25
Smg6	71569331	sagittal	1.26	0.68	0.63	1.23	1.38
Spg11	71809007	sagittal	1.26	0.55	1.35	1.19	1.38
Sun3	71808674	sagittal	1.26	0.22	5.04	0.54	1.62
Svs2	69887493	sagittal	1.26	0.71	0.75	1.05	1.52
Tatdn1	69133617	sagittal	1.26	0.67	2.29	1.05	1.45
TC1469211	70795943	sagittal	1.26	0.34	0.1	0.48	2.06
Tm6sf2	69173337	sagittal	1.26	0.99	0.91	0.54	1.94
Tmie	74957868	coronal	1.26	1.45	1.54	1.05	1.27
Tmprss11bnl	75931587	sagittal	1.26	1.39	12.93	0.61	0.81
Tprg	71808415	sagittal	1.26	1.9	4.31	1.72	0.72
Ttc23l	71891605	sagittal	1.26	0.58	0.86	1.18	1.43
Tulp4	2699	coronal	1.26	1.2	0.89	1.21	1.36
Use1	68546242	sagittal	1.26	1.22	1.55	1.24	1.26
Usp48	149	coronal	1.26	1.06	1.31	0.8	1.49
Wrn	70195024	sagittal	1.26	0.41	0.37	1.12	1.56
Zfyve9	73521827	coronal	1.26	0.57	0.56	0.7	1.77
1700013F07Rik	71211440	sagittal	1.25	0.95	0.06	1.01	1.55
1700029J11Rik	70201391	sagittal	1.25	0.78	4.73	0.45	1.48
2610027L16Rik	583859	sagittal	1.25	0.55	4.53	0.34	1.74
5031439G07Rik	76003377	sagittal	1.25	1.23	0.57	1.15	1.35
6330503K22Rik	77280311	coronal	1.25	1.02	0.78	1.41	1.3
Ak7	73870641	sagittal	1.25	0.66	0.27	1.86	0.93
Arl15	74363341	coronal	1.25	3.87	1.2	1.8	0.53
Arrdc3	77280426	coronal	1.25	1.04	0.86	1.3	1.33
As3mt	69169451	sagittal	1.25	1.27	1.05	1.48	1.11
Asz1	70430830	sagittal	1.25	0.37	0.65	0.81	1.73
BC094916	74430942	sagittal	1.25	1.32	23.16	1.17	0.38
Bid	71836838	coronal	1.25	1	1.64	0.98	1.36
Bpifb1	70194462	sagittal	1.25	0.33	1.48	0.89	1.63
Ccdc109a	72472776	coronal	1.25	1.01	1.04	0.74	1.56
Cd151	74821967	sagittal	1.25	0.47	0.2	1.02	1.6
Cdr2l	69608402	sagittal	1.25	0.43	0.51	0.59	1.86
Cep110	71213228	sagittal	1.25	1.01	1.84	1.14	1.31
Cgn	71579885	sagittal	1.25	1	0.4	1.64	1
Clcn6	69237143	sagittal	1.25	0.98	0.81	1.12	1.4
Clrn3	2023	coronal	1.25	1.6	5.22	0.64	0.83
Cnst	70445562	sagittal	1.25	0.41	1.42	1.41	1.23
Commd9	69568926	sagittal	1.25	0.2	2.71	0.56	1.77
Corin	100144928	sagittal	1.25	0.54	0.34	0.67	1.62
Dcaf5	71161519	sagittal	1.25	0.83	1.24	0.89	1.54
Dhcr24	71016721	coronal	1.25	0.98	1.17	0.99	1.44
Echs1	69671869	sagittal	1.25	0.61	0.73	1.01	1.51
Egln3	68196934	sagittal	1.25	0.17	3.92	2.49	0.43
Eif5	1704	sagittal	1.25	0.72	1.02	0.65	1.76
F930048A06Rik*	73767424	sagittal	1.25	0.39	0.97	0.88	1.59
Fancm	73497507	sagittal	1.25	0.36	1.35	0.86	1.65
Fsip1	71892143	sagittal	1.25	0.45	0.74	1.68	1.09
Gm371	70296008	sagittal	1.25	0.2	0.6	0.6	1.97
Gm626	73931634	coronal	1.25	0.71	0.45	2.15	1.09
Gm949	71764351	sagittal	1.25	1.46	0.55	1	1.4
Gpr82	77464858	sagittal	1.25	0.71	0.98	1.65	1.08
Il28ra	70946158	sagittal	1.25	0.41	1.63	0.46	1.94
Impact	594	coronal	1.25	1.33	0.93	1.27	1.28
LOC277506	71158282	sagittal	1.25	0.94	3	0.94	1.37
LOC436511	71022714	sagittal	1.25	1.07	2.75	1.26	1.16
Maea	70919525	sagittal	1.25	0.4	0.57	0.93	1.63
Mospd1	68637623	sagittal	1.25	0.55	2.06	0.93	1.5
Nxph4	73521000	coronal	1.25	0.36	1.3	0.93	1.62
Pcdhac1	73512189	coronal	1.25	0.89	1.86	1.01	1.33
Pstk	72182972	sagittal	1.25	0.44	0.51	0.99	1.55
Raver2	72128776	coronal	1.25	1.85	2.76	1.88	0.61
Rhox1	74059302	sagittal	1.25	1.93	2.76	1.88	0.55
Rtkn2	74513896	sagittal	1.25	0.5	1.14	1.04	1.48
Sema3d	74581376	coronal	1.25	1.34	4.25	0.66	1.03
Shd	72001882	sagittal	1.25	1.47	0.46	1.08	1.37
Spink6	71891989	sagittal	1.25	0.36	2.2	0.89	1.55
St6galnac2	71763876	sagittal	1.25	1.56	1.58	1.75	0.87
Stam	73931415	coronal	1.25	3.39	2.47	0.7	0.86
Tbc1d2	71809292	sagittal	1.25	0.49	0.56	1.36	1.31
Tbc1d2	71809292	sagittal	1.25	0.49	0.56	1.36	1.31
Tnks	72472775	coronal	1.25	0.95	0.99	0.79	1.56
Ube2t	276069	coronal	1.25	0.77	1.78	0.51	1.62
Usp54	70194660	sagittal	1.25	0.8	1.3	1.4	1.21
Vat1l	75650860	coronal	1.25	1.21	1.15	1.38	1.22
Zc3h12c	70813047	sagittal	1.25	0.25	1.39	0.82	1.66
Zfand2a	68798121	sagittal	1.25	0.3	3.25	0.57	1.69
Zfp759	678694	sagittal	1.25	0.51	0.62	1.16	1.46
2700060E02Rik	70527975	sagittal	1.24	0.95	1.97	1	1.52
A530058O07Rik	71160271	sagittal	1.24	0.15	1.09	0.94	1.67
Ace	72109489	coronal	1.24	0.44	0.21	1.75	1.33
Adamts1	69	coronal	1.24	1.64	1.18	0.85	1.35
Aifm2	71656094	sagittal	1.24	0.51	0.22	1.42	1.26
Akr1b8	68300944	sagittal	1.24	1.44	4.57	0.41	1.34
Armcx6	69169582	sagittal	1.24	0.64	1.06	0.8	1.64
BC034090	69529065	sagittal	1.24	0.44	0.8	0.76	1.65
Bcat1	71016665	coronal	1.24	0.89	0.94	1.12	1.4
Cacna2d2	72119650	coronal	1.24	0.56	0.52	1.33	1.46
Carhsp1	73512493	coronal	1.24	0.79	1.27	1.98	0.99
Clec4d	71764721	sagittal	1.24	0.26	0.98	1.01	1.56
Cxx1c	71764023	sagittal	1.24	1.01	0.8	1	1.43
Efnb3	79556601	coronal	1.24	1.36	1.17	1.28	1.22
Emb	73930836	coronal	1.24	0.47	0.23	1.1	1.61
Enpep	73769289	coronal	1.24	0.46	3.78	0.26	1.41
Exog	69672031	sagittal	1.24	0.41	0.86	0.61	1.82
Fam102b	73520819	coronal	1.24	0.08	5.51	0.74	1.01
Fam184a	74363348	coronal	1.24	0.61	5.34	0.58	1.03
Gm1335	74988767	coronal	1.24	0.62	0.76	0.95	1.56
Gm410	70298136	sagittal	1.24	0.66	0.42	1.98	0.8
Gpr37	2271	coronal	1.24	1.03	0.53	1.29	1.37
Gpr6	71247615	coronal	1.24	0.41	1.07	2.94	0.64
H2-Ob	71764643	sagittal	1.24	0.73	0.46	1.25	1.35
Hck	68301676	sagittal	1.24	0.57	4.52	0.46	1.73
Il6st	69735431	sagittal	1.24	0.77	0.26	0.88	1.66
Ints4	69169409	sagittal	1.24	1.55	0.57	0.86	1.52
Itgb4	73514695	sagittal	1.24	0.9	0.9	1	1.44
Lepr	73930822	coronal	1.24	0.57	1	1.22	1.42
LOC384546	70725441	sagittal	1.24	0.17	2.97	0.56	1.83
LOC386468	70608421	sagittal	1.24	0.35	5.63	0.82	1.38
LOC432671	70611180	sagittal	1.24	0.54	3.65	1.07	1.33
Luzp1	69736328	sagittal	1.24	0.29	0.39	0.79	1.73
Mapk15	69835585	sagittal	1.24	0.55	0.36	1.92	0.97
Micall2	68861772	sagittal	1.24	0.21	0.99	0.55	1.69
Mm.120298	71147966	sagittal	1.24	0.72	1.02	1.07	1.42
Mrpl20	68341603	sagittal	1.24	1.19	1.03	1.23	1.27
Nr3c2	730	coronal	1.24	3.59	1.4	1.42	0.64
Optn	2452	coronal	1.24	0.42	0.71	0.5	1.86
Palb2	69134340	sagittal	1.24	0.26	2.61	0.57	1.76
Pax5	69289677	sagittal	1.24	0.33	0.68	0.52	1.82
Pde4d	1259	coronal	1.24	1.99	3.9	1.11	0.74
Pik3c2b	71809067	sagittal	1.24	0.65	1.18	1.34	1.29
Pnpt1	69838568	sagittal	1.24	0.68	0.93	0.99	1.5
Rps6kl1	68148754	sagittal	1.24	1.95	0.73	1.85	0.78
Sema3b	79544848	sagittal	1.24	0.87	0.25	1.5	1.14
Sil1	386019	sagittal	1.24	0.93	0.28	1.84	0.89
Smr3a	71724708	sagittal	1.24	0.43	1.35	1.02	1.49
Svs4	69887487	sagittal	1.24	1.11	1.48	1.37	1.15
Taf7	71656061	sagittal	1.24	0.96	1.05	0.95	1.51
Tbc1d2b	69837527	sagittal	1.24	0.19	3.6	0.62	1.66
Telo2	564765	sagittal	1.24	1.25	0.04	1.7	0.98
Thtpa	69170102	sagittal	1.24	0.4	1.23	0.87	1.52
Tmco3	71608433	sagittal	1.24	0.4	0.52	0.83	1.76
Tmprss5	74957887	coronal	1.24	0.89	2.35	0.67	1.38
Trim7	70302830	sagittal	1.24	0.29	0.8	0.78	1.81
Tspan2	75144618	coronal	1.24	0.98	0.85	1.3	1.33
Ttc36	74579473	sagittal	1.24	0.4	2.17	1.28	1.27
Urod	74581008	sagittal	1.24	0.39	0.33	0.85	1.67
Vamp3	70919812	sagittal	1.24	0.22	1.47	0.77	1.65
Vit	76081041	sagittal	1.24	1.15	3.03	1.59	0.9
Wdr64	71891802	sagittal	1.24	0.46	0.15	2.22	0.71
Zfp69	73497672	sagittal	1.24	2.23	5.33	0.67	1.15
2410002O22Rik	73423675	sagittal	1.23	0.63	0.08	0.63	1.81
2810407A14Rik	71809313	sagittal	1.23	0.37	0.28	1.61	1.11
4930590J08Rik	69442416	sagittal	1.23	0.36	1.54	0.7	1.73
6230427J02Rik	74635695	sagittal	1.23	1.37	1.79	0.92	1.39
9130404H23Rik	71892352	sagittal	1.23	2.42	0.3	0.94	1.3
A230074B11Rik	69447984	sagittal	1.23	0.41	1.63	1.76	0.85
Acp6	68924572	sagittal	1.23	0.81	2.31	0.83	1.44
Acss2	69013516	sagittal	1.23	0.56	0.8	0.76	1.6
Adssl1	72104185	coronal	1.23	0.62	0.65	0.99	1.56
Agr3	74822939	sagittal	1.23	0.36	1.27	1.12	1.43
Alkbh3	68633467	sagittal	1.23	0.81	1.25	0.88	1.51
Allc	74581421	coronal	1.23	0.72	1.21	0.93	1.47
Apod	71380893	sagittal	1.23	0.99	0.9	1.13	1.35
Arhgap42	71668369	sagittal	1.23	0.42	1.11	1.94	0.75
Arl9	73513435	sagittal	1.23	0.54	1.11	0.93	1.56
Atp5k	74426449	sagittal	1.23	0.37	0.7	0.83	1.62
Bcas1	77371831	coronal	1.23	1.09	1.17	1.06	1.33
Bnc2	73636164	coronal	1.23	0.26	0.47	1.51	1.42
C330006K01Rik	70231923	sagittal	1.23	0.9	0.26	1.14	1.4
Cfh	69169738	sagittal	1.23	0.9	1.91	0.81	1.52
Cfl2	74357607	sagittal	1.23	0.48	0.42	0.62	1.81
Chst14	74657927	coronal	1.23	0.6	0.64	0.89	1.62
Cntn2	73497519	sagittal	1.23	0.57	0.64	1.24	1.34
Crat	2119	coronal	1.23	0.83	0.91	1.03	1.44
Cxcl9	67979053	sagittal	1.23	0.22	0.8	1.85	0.91
Dna2	69626927	sagittal	1.23	0.15	1.11	0.31	2
Dock7	68845633	sagittal	1.23	0.45	3.58	0.89	1.39
E130309F12Rik	69671768	sagittal	1.23	0.92	4.72	2.29	0.38
Fabp5	70634396	coronal	1.23	1.07	0.74	1	1.44
Fam120b	71724792	sagittal	1.23	0.85	0.85	1.25	1.28
Fam149a	100146089	sagittal	1.23	1.11	0.55	1.18	1.34
Flg2	70566035	sagittal	1.23	1.02	0.66	1.67	1.02
Ghr	69838740	sagittal	1.23	0.51	1.06	0.81	1.62
Gm11568	71789945	sagittal	1.23	2.01	0.67	0.88	1.41
Gm4166	70565464	sagittal	1.23	0.57	0.27	1.23	1.37
Gm7265	73834529	sagittal	1.23	0.73	2.32	0.47	1.82
Gm836	70298340	sagittal	1.23	0.25	0.55	1.16	1.43
Gsta4	77278951	coronal	1.23	1.07	0.75	1.3	1.29
Igbp1b	70724846	sagittal	1.23	0.37	0.56	0.51	1.81
Kctd8	71670722	coronal	1.23	0.4	0.87	1.02	1.55
LOC215539	70565957	sagittal	1.23	0.4	0.46	0.8	1.72
LOC239679	75990865	sagittal	1.23	0.56	1.01	1.86	0.81
LOC434281	70787735	sagittal	1.23	0.06	8.08	0.42	1.69
Marco	71789789	sagittal	1.23	0.51	0.82	0.95	1.61
Mecr	71763522	sagittal	1.23	0.61	0.96	1.02	1.45
Minos1	71212141	sagittal	1.23	0.8	1.62	1.03	1.39
Mm.24928	71456147	sagittal	1.23	2.44	0.48	1.96	0.58
Mut	76098394	sagittal	1.23	0.82	0.67	1.12	1.38
Myo1c	68410446	sagittal	1.23	1.06	0.55	0.73	1.61
Nap1l4	71789891	sagittal	1.23	0.66	0.69	0.91	1.57
Ndufa3	73716566	sagittal	1.23	0.83	0.69	0.97	1.49
Ndufaf2	74988362	coronal	1.23	0.69	0.7	0.93	1.54
Nop10	75042268	coronal	1.23	0.91	0.92	0.76	1.57
Nr1h2	72182970	sagittal	1.23	0.53	0.47	0.85	1.63
Olfr140	73653296	sagittal	1.23	0.51	0.5	0.98	1.54
Osbpl9	77371759	coronal	1.23	0.75	0.8	1.15	1.4
Pck2	71836804	coronal	1.23	1.21	1.68	0.96	1.29
Pde3a	71717083	coronal	1.23	0.83	0.88	1.24	1.37
Pif1	68924685	sagittal	1.23	0.4	2.86	1.15	1.26
Plekhg3	69173232	sagittal	1.23	0.74	0.93	1.25	1.29
Podxl2	74047921	coronal	1.23	1.26	1.39	1.12	1.26
Pofut2	147	coronal	1.23	1.26	0.93	1.01	1.37
Polr2b	686189	sagittal	1.23	1.81	3.66	0.73	1.3
Prkcq	71670693	coronal	1.23	0.52	1.49	1.25	1.33
Prr15	71496510	sagittal	1.23	0.21	0.56	1.8	1.12
Psmd5	75146002	coronal	1.23	1.19	0.95	1.06	1.35
Qrich2	71992001	sagittal	1.23	0.31	0.73	1.57	1.16
Rapgef3	74635376	sagittal	1.23	0.2	1.13	0.47	1.85
Rchy1	68444708	sagittal	1.23	1.28	0.15	1.78	0.9
Rdx	75851020	sagittal	1.23	0.98	0.97	1.02	1.42
Rhof	72000164	sagittal	1.23	0.88	3.85	0.62	1.56
Rin3	71735064	sagittal	1.23	0.35	0.37	1.41	1.24
Rxfp3	71358555	coronal	1.23	1.79	1.5	1.42	0.99
S100a9	68744510	sagittal	1.23	0.33	1.33	0.88	1.57
Slc39a12	70302168	sagittal	1.23	1.28	0.16	1.56	1.06
Sord	69549661	sagittal	1.23	0.91	0.7	0.9	1.52
Spr	69095979	sagittal	1.23	0.67	0.52	0.69	1.68
Stard13	71587846	coronal	1.23	1.28	0.76	1.39	1.22
Sypl	75233089	coronal	1.23	1.04	0.99	1.17	1.35
Syt3	1026	coronal	1.23	0.99	1.17	1.11	1.35
Tmem176b	77866852	coronal	1.23	0.97	1.41	1.17	1.29
Ttll10	72472452	sagittal	1.23	0.22	0.48	1.49	1.21
Vmn1r74	70785672	sagittal	1.23	0.4	0.88	1.16	1.41
Zufsp	73679044	sagittal	1.23	0.34	0.78	0.95	1.57
2410001C21Rik	69443481	sagittal	1.22	0.39	0.43	1.15	1.45
2810043O03Rik	70919017	sagittal	1.22	0.15	0.75	0.43	1.99
Acsl4	71495215	sagittal	1.22	0.59	2.73	2.12	0.63
Arhgap36	69352834	sagittal	1.22	1.04	1.2	0.95	1.43
B230120H23Rik	2049	coronal	1.22	1.36	1.81	0.9	1.26
Baz2b	68845615	sagittal	1.22	0.3	1.05	0.83	1.63
BC067074	69529238	sagittal	1.22	0.98	1.12	0.89	1.45
Blcap	71016617	coronal	1.22	1.41	1.3	1.33	1.12
Blmh	2064	sagittal	1.22	0.79	0.98	0.78	1.61
C230086J09Rik	71735076	sagittal	1.22	0.48	0.6	0.85	1.62
C530050E15Rik	71496252	sagittal	1.22	0.45	0.27	1.27	1.38
Cd9	73520971	coronal	1.22	0.88	0.7	1.59	1.2
Cecr2	71579861	sagittal	1.22	0.45	0.31	1.5	1.14
Cfd	71764745	sagittal	1.22	1.39	0.48	1.19	1.27
Cndp1	69838254	sagittal	1.22	1.46	0.65	1.15	1.27
Cyp26b1	72081548	coronal	1.22	1.65	1.41	1.69	0.88
Cyp7b1	70927813	coronal	1.22	6.41	0.36	0.66	0.65
D930030D11Rik	71496399	sagittal	1.22	0.28	1.4	1.52	1.11
Daf2	72472783	coronal	1.22	0.37	0.72	0.86	1.62
Dcc	72472785	coronal	1.22	1.02	1.27	2.42	0.69
Elovl1	74882527	coronal	1.22	0.89	1.06	1.03	1.4
Fam18a	74736129	sagittal	1.22	0.15	0.73	0.35	1.87
Fbxl15	71587643	sagittal	1.22	0.23	0.41	0.64	1.8
Fxyd1	68632918	sagittal	1.22	1.5	1.16	1.48	1.04
Ganc	69444080	sagittal	1.22	0.54	1.46	0.69	1.75
Gm10339	74427103	sagittal	1.22	0.54	2.31	1.49	1.07
Gm17747	74430906	sagittal	1.22	0.6	1.59	1.21	1.31
Gpr157	69256646	sagittal	1.22	0.62	1.44	0.72	1.65
Guca2a	69095980	sagittal	1.22	1.01	1.25	1.22	1.25
Hibadh	68076536	sagittal	1.22	0.41	0.56	0.39	1.87
Hpn	74003382	sagittal	1.22	0.75	4.26	0.87	1.41
Iyd	71015205	coronal	1.22	1.84	1.05	1.1	1.17
Krt8	74822596	sagittal	1.22	0.25	0.59	1.48	1.19
LOC432415	74579479	sagittal	1.22	0.4	1.1	0.81	1.63
LOC435346	71022475	sagittal	1.22	0.49	2.09	0.74	1.55
LOC436449	74736360	sagittal	1.22	1.77	0.29	1.28	1.15
LOC436510	71022708	sagittal	1.22	1.47	2.25	1.53	0.91
Lrba	69736204	sagittal	1.22	0.4	3.87	0.5	1.76
Lrrc10b	70595823	sagittal	1.22	0.99	0.44	1.32	1.21
Lrrc51	69170162	sagittal	1.22	0.66	1.99	0.98	1.38
Map3k1	69752004	sagittal	1.22	1.12	10.91	0.2	1.33
Nat2	68546578	sagittal	1.22	0.19	0.81	0.69	1.74
Nit2	68341818	sagittal	1.22	0.95	0.2	1.05	1.48
Nr2f2	112646890	coronal	1.22	1.47	1.79	1.16	1.12
Obp1a	69782545	sagittal	1.22	0.25	0.19	1.7	1.09
Olfr975	74277398	sagittal	1.22	1.92	5.79	0.41	1.32
Pde6g	72104173	coronal	1.22	0.81	1.06	0.81	1.52
Pgpep1l	71919020	sagittal	1.22	1.1	0.8	1.67	0.91
Plk1s1	70295882	sagittal	1.22	0.89	1.35	1.05	1.39
Pon3	74357564	coronal	1.22	2.4	5.78	0.97	0.37
Prdx1	836	coronal	1.22	1.21	0.89	1.26	1.31
Rab2b	69838513	sagittal	1.22	0.28	2.04	0.96	1.56
Rap2c	69170108	sagittal	1.22	0.82	1.33	0.86	1.53
Rasef	71735823	sagittal	1.22	0.3	3.61	1.49	1.04
Rdh14	75043157	coronal	1.22	0.9	0.97	1.03	1.41
Rgs10	74511849	coronal	1.22	1.14	0.7	1.29	1.28
Rpl39l	70723710	sagittal	1.22	1.24	5.99	0.96	1.09
Rps24	68668078	sagittal	1.22	1.37	0.27	1.24	1.24
Scrib	69837873	sagittal	1.22	0.69	1.73	0.91	1.47
Sept4	69113542	sagittal	1.22	0.85	0.51	1.09	1.39
St3gal2	70920051	sagittal	1.22	0.59	3.24	1.18	1.24
Stk32a	71920510	coronal	1.22	0.75	0.83	1.03	1.46
Tm7sf3	1543	coronal	1.22	1.02	1.54	1.22	1.2
Tmem192	71610898	sagittal	1.22	0.58	1.35	0.85	1.59
Tmprss11d	68341896	sagittal	1.22	2.02	1.9	0.75	1.34
Tnfsf10	69981163	sagittal	1.22	1.43	0.2	1.51	0.75
Tonsl	69407284	sagittal	1.22	0.65	0.98	0.67	1.66
Usp5	72004457	sagittal	1.22	0.8	0.77	1.03	1.41
Usp8	70194672	sagittal	1.22	0.51	0.82	0.83	1.58
Wsb1	68666589	sagittal	1.22	1.48	1.56	1.17	1.17
Zc3h6	70528011	sagittal	1.22	0.52	1.82	0.85	1.5
Zfp276	68798537	sagittal	1.22	1.24	2.73	0.88	1.43
Zfp760	75197582	sagittal	1.22	0.67	6.67	0.62	1.33
1600025M17Rik	74581253	sagittal	1.21	2.88	7.59	0.94	0.89
3110073H01Rik	71212123	sagittal	1.21	0.75	0.53	0.87	1.55
4930431F12Rik	71891677	sagittal	1.21	1.9	0.48	1.1	1.22
4930471M23Rik	638707	sagittal	1.21	1.25	2.74	0.61	1.47
4930550L24Rik	73513275	sagittal	1.21	0.13	2.16	0.8	1.53
5730528L13Rik	70946197	sagittal	1.21	0.53	1.01	1.17	1.33
7530422B04Rik	72182939	sagittal	1.21	0.63	0.37	1.07	1.42
A530086A05Rik*	73949734	sagittal	1.21	0.21	0.93	0.89	1.57
A830031A19Rik	74277746	sagittal	1.21	1.2	0.34	1.4	1.12
Aim1	71250315	coronal	1.21	1.7	5.57	0.83	0.61
Akr1c13	68410524	sagittal	1.21	0.84	1.25	0.54	1.61
Aox1	74425525	coronal	1.21	0.34	0.47	1.22	1.47
Ap3s2	71495789	sagittal	1.21	0.39	1.18	0.83	1.56
Ascc2	686207	sagittal	1.21	1.65	1.17	1.46	0.92
Avil	72340234	coronal	1.21	1.08	2.42	0.91	1.18
B230220B15Rik	70231134	sagittal	1.21	0.37	0.38	0.89	1.55
Bud31	70724613	sagittal	1.21	0.61	0.98	0.67	1.66
Cab39l	77371789	coronal	1.21	0.95	0.31	1.5	1.24
Cald1	70919250	sagittal	1.21	0.71	1.48	0.86	1.54
Carns1	68157418	sagittal	1.21	0.99	2.19	0.95	1.37
Ccbl2	69529083	sagittal	1.21	0.33	3.52	0.88	1.48
Cd46	73512566	sagittal	1.21	0.46	3.39	1.81	0.77
Clic4	73769125	coronal	1.21	1	1.11	1.27	1.23
Clvs2	71924374	coronal	1.21	4.52	1.53	0.9	0.66
Defb29	71919062	sagittal	1.21	2.46	0.33	1.71	0.78
Dnahc8	69626945	sagittal	1.21	0.41	2.28	0.79	1.56
Dnajc25	69202238	sagittal	1.21	0.62	0.32	0.97	1.46
Ebf3	73712894	sagittal	1.21	0.21	0.7	0.67	1.73
Enpp6	74882555	coronal	1.21	0.75	0.7	0.96	1.5
Exoc5	71152306	sagittal	1.21	0.41	4.3	1	1.31
F430010L17Rik*	73767362	sagittal	1.21	0.2	3.28	0.42	1.82
Fam161b	74277676	sagittal	1.21	0.67	0.61	1.73	0.89
Fbn2	72472799	coronal	1.21	0.75	1.27	0.69	1.53
Fmo5	70528671	sagittal	1.21	0.38	0.27	1.4	1.25
Gad2	79591669	coronal	1.21	1.44	1.35	1.55	1
Gjc3	69257355	sagittal	1.21	0.93	0.74	1.21	1.28
Gm216	74578311	sagittal	1.21	3.48	1.76	1.31	0.77
Gpr156	74641322	coronal	1.21	0.63	0.98	1.17	1.33
Gprc5b	71836881	coronal	1.21	0.84	0.93	1.12	1.37
Hbxip	69134163	sagittal	1.21	0.86	0.95	1.03	1.4
Hibch	69095951	sagittal	1.21	0.45	1.41	0.7	1.62
Iqgap2	73615573	coronal	1.21	4.31	0.76	1.49	0.54
Lims1	73514731	sagittal	1.21	0.32	3.02	0.58	1.66
Lrrc3	112649047	coronal	1.21	0.56	1.57	0.58	1.57
Metap1	74427052	sagittal	1.21	0.46	3.99	0.77	1.55
Mrpl46	69116769	sagittal	1.21	0.67	1.26	0.84	1.64
Nsdhl	72007933	coronal	1.21	0.97	1.25	0.93	1.37
Ocel1	74580895	sagittal	1.21	0.35	8.79	0.5	1.26
Olfr314	74720985	sagittal	1.21	0.2	0.66	1.79	0.96
Pabpc5	69782640	sagittal	1.21	0.41	2.03	1.42	1.11
Ppip5k2	68667479	sagittal	1.21	0.7	0.56	0.88	1.56
Ppm1n	71574600	sagittal	1.21	0.35	3.87	0.89	1.46
Rcn1	79591573	coronal	1.21	2.52	1.87	1.45	0.71
Sacm1l	74882832	coronal	1.21	0.84	0.96	0.89	1.5
Sepp1	79903768	sagittal	1.21	1	1.31	1.05	1.33
Shb	71670695	coronal	1.21	0.81	2.02	1.35	1.1
Shroom4	71808637	sagittal	1.21	0.46	1.83	0.8	1.65
Slc2a1	74882936	coronal	1.21	0.75	0.7	1.22	1.38
Sowahd	71809307	sagittal	1.21	0.59	4.79	1.43	0.97
Stk39	68911013	sagittal	1.21	0.43	1.81	1.04	1.42
Tacr3	1297	coronal	1.21	1	1.11	1.37	1.2
Tas2r119	70302354	sagittal	1.21	0.32	0.92	0.44	1.79
Tdp2	69817049	sagittal	1.21	0.84	0.43	1.01	1.44
Tff3	80514026	sagittal	1.21	0.42	3.24	0.32	1.8
Thbs4	112651416	coronal	1.21	0.79	0.95	1.6	1.15
Trim16	73931416	coronal	1.21	0.32	1.06	0.39	1.79
Trnt1	67765722	sagittal	1.21	1.9	1.38	0.99	1.2
Tsc1	72004449	sagittal	1.21	1.24	1.01	0.83	1.47
Ubxn10	77800953	sagittal	1.21	1.08	1.42	1.15	1.26
Vmo1	70298280	sagittal	1.21	6.56	0.62	0.9	0.77
Vwa5a	71836830	coronal	1.21	0.73	0.81	1.12	1.4
1700025O08Rik	71919619	sagittal	1.2	0.78	4.46	2.12	0.51
4930533L02Rik	74265159	sagittal	1.2	0.12	18.52	0.59	1.05
4930546C10Rik	70218324	sagittal	1.2	0.05	0.38	0.63	1.73
4933400A11Rik	71892041	sagittal	1.2	0.96	1.18	0.78	1.5
8030474K03Rik	71809121	sagittal	1.2	0.65	1.16	1.25	1.24
9330178D15Rik	70305162	sagittal	1.2	0.28	1.15	0.84	1.56
Abcg8	71569286	sagittal	1.2	0.27	0.38	1.29	1.34
Acly	77620447	sagittal	1.2	0.65	1.01	0.95	1.44
Acrbp	77910651	sagittal	1.2	0.87	1.37	0.73	1.62
AI182371	71569325	sagittal	1.2	0.23	0.3	1.5	1.21
Alg2	73931383	coronal	1.2	1.32	1.01	1.13	1.24
Amacr	68300992	sagittal	1.2	0.56	0.84	1.24	1.33
Anxa5	79488933	coronal	1.2	0.59	0.69	0.78	1.59
Atg2a	69837590	sagittal	1.2	0.79	0.63	1.12	1.35
Atp1b3	69526952	sagittal	1.2	0.78	0.99	1.09	1.33
Bcs1l	68637892	sagittal	1.2	0.84	1.38	0.76	1.5
Ccdc91	74818623	coronal	1.2	0.67	0.61	0.73	1.59
Cct8	2079	coronal	1.2	1.24	1.12	1.04	1.27
Cenpw	69202872	sagittal	1.2	1	0.19	1.35	1.12
Cldn16	71579891	sagittal	1.2	0.44	0.85	1.53	1.07
Col3a1	70719653	sagittal	1.2	0.64	0.96	0.58	1.8
Coro2a	71496324	sagittal	1.2	0.52	0.97	0.92	1.44
Cp	70920009	sagittal	1.2	0.72	1.54	0.95	1.45
Crebzf	70813359	sagittal	1.2	0.57	1.04	0.76	1.57
Csf1	77932787	sagittal	1.2	0.89	1.25	1.09	1.31
D830029A09Rik	72472778	coronal	1.2	1.26	1.43	1.21	1.14
Dbi	71836880	coronal	1.2	0.95	1.02	1.28	1.26
Dip2a	2147	coronal	1.2	0.87	0.78	0.96	1.46
Dis3	73512564	sagittal	1.2	0.72	1.15	0.87	1.49
Efcab8	71809319	sagittal	1.2	0.65	0.4	1.91	0.84
Epb4.1l1	74750065	coronal	1.2	0.95	1.18	1.05	1.32
Fads6	69529137	sagittal	1.2	0.31	0.92	0.74	1.61
Fam163a	70305245	sagittal	1.2	0.32	2.74	0.71	1.62
Gaa	356090	coronal	1.2	1.46	1.23	1.23	1.13
Galr2	80517343	coronal	1.2	0.54	0.79	0.59	1.72
Gcnt1	68546476	sagittal	1.2	0.38	10.55	0.49	1.03
Ggct	69447894	sagittal	1.2	0.38	0.18	0.64	1.82
Gm11458	71022834	sagittal	1.2	0.44	6.33	0.72	1.27
Grk1	71587770	sagittal	1.2	1.12	0.83	1.38	1.07
Gtpbp3	71529881	sagittal	1.2	0.39	0.35	1.25	1.31
Gys1	69734863	sagittal	1.2	0.35	0.69	0.67	1.66
Hadha	68744988	sagittal	1.2	0.9	0.74	1.02	1.36
Ifnar2	69169301	sagittal	1.2	0.83	0.39	1.39	1.12
Itpkc	69549300	sagittal	1.2	0.59	1.35	0.94	1.49
Krt31	70724876	sagittal	1.2	0.07	0.09	0.82	1.62
Krtap16-10b	70231110	sagittal	1.2	0.37	0.4	0.96	1.51
Lat	2367	coronal	1.2	2.93	3.78	0.99	0.54
Lgals1	70634417	coronal	1.2	0.76	0.51	0.81	1.58
Lmo1	1373	coronal	1.2	1.13	1.99	1.42	0.99
LOC329248	70595865	sagittal	1.2	0.29	2.47	1.53	1.03
LOC432826	72076653	sagittal	1.2	0.65	0.62	1.51	1.05
LOC436095	74736306	sagittal	1.2	0.4	1.43	1.07	1.38
Loxl2	71670486	coronal	1.2	0.15	0.34	0.56	1.86
Med20	69817067	sagittal	1.2	0.7	0.38	1.43	1.18
Mfsd6l	68410626	sagittal	1.2	0.53	1.6	0.4	1.69
Nnat	77887874	coronal	1.2	2.04	1.32	1.4	0.97
Obfc2a	69443541	sagittal	1.2	1.01	1.48	0.95	1.42
Olfr19	73653344	sagittal	1.2	0.42	1.62	0.46	1.79
Oprl1	75077232	coronal	1.2	1.28	1.33	1.18	1.18
P4ha2	73732152	coronal	1.2	0.55	0.8	0.91	1.49
Pcdh9	10	coronal	1.2	1.19	1.4	0.83	1.34
Pgr15l	73615804	coronal	1.2	1.29	2.07	0.75	1.26
Prss34	70300935	sagittal	1.2	0.58	0.96	0.79	1.66
Pstpip1	71717135	coronal	1.2	0.34	1.58	0.71	1.54
Ptger1	71325378	sagittal	1.2	0.25	2.9	0.43	1.83
Rad23b	881	coronal	1.2	2.85	1.45	0.64	1.09
Rassf5	69818018	sagittal	1.2	0.32	0.38	0.77	1.68
Rcn2	73997151	coronal	1.2	1.05	1.06	1.18	1.26
Rnf170	68080700	sagittal	1.2	1.04	0.53	1.03	1.36
Sbf1	276264	coronal	1.2	1.84	1.68	1.1	1.04
Scamp1	69169714	sagittal	1.2	0.87	1.06	1.06	1.33
Siglec5	71808753	sagittal	1.2	0.41	1.93	1.04	1.38
Slc16a9	69014931	sagittal	1.2	0.37	1.29	1.26	1.28
Slc22a26	69015691	sagittal	1.2	0.39	0.65	0.73	1.73
Slc9a2	74749943	coronal	1.2	1.97	1.4	1.63	0.82
Sorcs1	74800882	coronal	1.2	1.05	1.41	1.03	1.27
St8sia6	73929596	coronal	1.2	1.41	1.83	0.79	1.24
Stk24	73635773	coronal	1.2	0.88	0.69	1.11	1.38
TC1498347	70812984	sagittal	1.2	0.74	0.78	0.94	1.46
Tmed4	68148749	sagittal	1.2	1.66	0.79	1.03	1.27
Tmem9	583862	sagittal	1.2	2.06	2.12	1.14	1.06
Tnnt1	77280576	coronal	1.2	0.19	0.88	0.47	1.8
Trappc1	71670701	coronal	1.2	0.61	3.08	0.51	1.32
Ttc12	79393966	sagittal	1.2	0.72	0.73	1.43	1.13
Tyw1	70946223	sagittal	1.2	0.41	0.19	1.27	1.31
Ugdh	77280339	coronal	1.2	1.04	1.5	1.01	1.27
Uqcrh	77340502	coronal	1.2	0.74	0.77	0.9	1.46
Zmynd17	71833046	sagittal	1.2	4.34	3.11	0.55	1.04
1700057K13Rik	71920165	sagittal	1.19	0.41	3.12	0.99	1.27
2610305D13Rik	71764011	sagittal	1.19	0.57	1.57	0.92	1.44
2810043G22Rik	70566023	sagittal	1.19	0.91	0.41	1.31	1.2
2810046L04Rik	71232628	sagittal	1.19	0.56	0.7	0.9	1.45
4930441O14Rik	69407983	sagittal	1.19	0.29	0.56	0.77	1.7
4933400F03Rik	73731307	sagittal	1.19	0.07	4	0.8	1.51
4933403F05Rik	74819246	coronal	1.19	0.89	0.58	0.78	1.52
4933440M02Rik	74821798	sagittal	1.19	0.41	0.49	1.02	1.45
6720419K19Rik*	73927658	sagittal	1.19	2.35	3.49	0.68	1.33
9530085L02Rik	74821799	sagittal	1.19	2.02	1.93	1.54	0.67
A330087I24	73513359	sagittal	1.19	0.74	0.4	0.9	1.54
Acad11	69549625	sagittal	1.19	0.53	0.48	0.5	1.8
Adam4	69514774	sagittal	1.19	0.61	2.08	0.93	1.39
AF529169	73636152	coronal	1.19	0.53	1.21	0.59	1.58
Aff2	76003633	sagittal	1.19	1.58	0.46	1.04	1.28
Ankrd28	69526653	sagittal	1.19	0.64	0.8	1.33	1.17
Ano10	69526378	sagittal	1.19	0.38	1.24	0.58	1.77
Antxr1	70230945	sagittal	1.19	0.25	0.85	1.16	1.4
BC055111	69114153	sagittal	1.19	0.67	0.65	1.75	0.82
Cage1	72472771	coronal	1.19	0.51	0.12	0.76	1.69
Casp9	1681	coronal	1.19	1.14	1.48	1.04	1.23
Cmpk2	68844803	sagittal	1.19	0.73	0.56	0.79	1.5
Cnp	77371841	coronal	1.19	0.95	0.84	1.19	1.28
Cotl1	72472769	coronal	1.19	1.22	1.21	0.97	1.28
Cryge	68919970	sagittal	1.19	6.07	0.55	1.23	0.36
Csk	75651192	coronal	1.19	0.84	1.38	0.92	1.36
Dlx1	72008490	coronal	1.19	1.47	6.73	0.87	0.43
Dnajb7	69626963	sagittal	1.19	0.42	1.14	0.72	1.58
Fibp	68633279	sagittal	1.19	1.34	1.35	0.83	1.36
Fsip2	71587685	sagittal	1.19	0.55	0.91	0.88	1.48
Gm17749	71992109	sagittal	1.19	0.15	0.13	1.6	1.11
Gm5532	74430924	sagittal	1.19	0.37	2.75	0.87	1.41
Gm5606	70787660	sagittal	1.19	0.16	0.85	1.46	1.14
Golgb1	71587757	sagittal	1.19	0.64	1.05	0.68	1.64
H2afj	71789757	sagittal	1.19	0.62	0.52	1.48	1.08
H2-T10	68795452	sagittal	1.19	0.62	0.38	1.13	1.34
Hadhb	76115729	coronal	1.19	0.86	1.29	0.87	1.39
Hdhd2	69028557	sagittal	1.19	0.76	1.06	0.96	1.46
Hps3	68798073	sagittal	1.19	0.7	0.87	0.87	1.51
Htr2b	79556708	coronal	1.19	0.74	5.77	0.66	0.8
Hydin	71529923	sagittal	1.19	1.65	0.5	0.56	1.62
Itga9	70278093	sagittal	1.19	0.43	0.88	0.71	1.66
Lemd1	72283683	sagittal	1.19	0.43	1.63	1.19	1.26
LOC245498	70595738	sagittal	1.19	0.46	0.3	1.03	1.43
LOC433814	74580697	sagittal	1.19	0.25	2.18	1.57	1
LOC434003	70787203	sagittal	1.19	1.33	1.28	1.68	0.67
Lrrc1	74581426	coronal	1.19	0.74	4.35	0.99	0.92
Lynx1	655	coronal	1.19	0.95	0.66	0.98	1.43
Map4k2	69752035	sagittal	1.19	0.66	0.3	0.94	1.48
Mesdc2	72081556	coronal	1.19	2.04	1.1	1.25	1.02
Mm.121392	71147998	sagittal	1.19	0.36	1.29	1.6	1.01
Mocs1	323590	coronal	1.19	1.19	1.33	1.13	1.19
Ndor1	68797924	sagittal	1.19	1.14	1.19	0.94	1.37
Nme5	75850264	sagittal	1.19	0.53	0.94	0.85	1.49
Olfr846	74735039	sagittal	1.19	0.5	0.44	1.03	1.5
Orai1	68444672	sagittal	1.19	0.6	6.71	0.53	1.63
Panx2	74581443	coronal	1.19	0.94	0.9	0.81	1.41
Pdha1	323397	coronal	1.19	1.24	1.26	1.06	1.23
Pgd	70918988	sagittal	1.19	0.53	1.23	0.99	1.39
Pgf	77869838	coronal	1.19	0.81	2.65	0.47	1.37
Pglyrp2	68410357	sagittal	1.19	0.54	1.78	0.7	1.58
Phospho2	67787356	sagittal	1.19	0.87	0.32	0.7	1.58
Plekhf2	68342294	sagittal	1.19	0.83	1.94	0.98	1.32
Plp1	79556704	coronal	1.19	1.03	0.88	1.2	1.26
Plscr5	70595883	sagittal	1.19	0.25	0.23	0.81	1.6
Ptpn9	70919824	sagittal	1.19	0.65	1.02	0.79	1.52
Rit1	70795898	sagittal	1.19	0.46	3.23	0.79	1.46
Rit2	70429399	sagittal	1.19	0.93	0.79	0.97	1.37
Serpinh1	69873588	sagittal	1.19	0.62	0.46	1.24	1.26
Slc25a10	74047855	coronal	1.19	0.8	0.95	0.97	1.4
Slc35e3	68844176	sagittal	1.19	1	0.85	1	1.36
Snx29	71892238	sagittal	1.19	0.49	2.32	0.93	1.4
Sod1	994	coronal	1.19	1.2	1.24	1.14	1.2
Sox10	79556652	coronal	1.19	0.95	0.78	1.17	1.32
Spt1	71724720	sagittal	1.19	0.28	4.59	1.96	0.56
Tgoln1	69549673	sagittal	1.19	1.09	0.67	0.99	1.36
Tm4sf1	74882950	coronal	1.19	0.72	0.85	1.46	1.22
Tmc1	75041514	coronal	1.19	1.7	1.51	1.05	1.1
Tmem41b	75750294	sagittal	1.19	0.8	0.95	0.9	1.43
Tnfsf13b	73617534	sagittal	1.19	0.61	0.76	0.59	1.7
Ttc39c	70743885	coronal	1.19	1.65	2.29	0.99	1.01
Ttc39d	70218378	sagittal	1.19	0.2	0.32	0.55	1.74
Tubgcp3	69174523	sagittal	1.19	1.11	1.06	1.07	1.29
Txndc5	68342378	sagittal	1.19	1.44	1	1.34	1.06
Wdr67	69549313	sagittal	1.19	0.37	0.96	0.89	1.49
Wwp1	69817079	sagittal	1.19	0.33	1.23	0.78	1.58
Xkr9	71668565	sagittal	1.19	1.28	0.08	2.22	0.61
Xrcc3	69817085	sagittal	1.19	0.26	5.76	0.84	1.21
Xrcc6bp1	70474923	sagittal	1.19	0.2	13.9	0.54	1.27
Yif1a	71616832	sagittal	1.19	0.43	1.01	1.08	1.39
Zfp354b	73606576	sagittal	1.19	0.58	0.8	1.01	1.4
Zfp454	68798585	sagittal	1.19	0.98	0.66	0.68	1.62
Zfp954	69837606	sagittal	1.19	0.83	0.95	1.09	1.31
1300010F03Rik	70200920	sagittal	1.18	0.31	1.06	0.71	1.57
1700007K13Rik	71492850	sagittal	1.18	0.16	11.67	1.14	0.87
2310057M21Rik	69838403	sagittal	1.18	0.86	0.6	0.89	1.45
2310061C15Rik	68744916	sagittal	1.18	1.16	1.65	0.74	1.37
2410091C18Rik	70527963	sagittal	1.18	0.76	0.59	0.91	1.47
4930583K01Rik	70218432	sagittal	1.18	0.19	0.92	0.5	1.77
4933406B17Rik	71892101	sagittal	1.18	0.53	2.2	0.84	1.4
9130011E15Rik	68843967	sagittal	1.18	0.67	4	0.91	1.22
Abat	72079931	coronal	1.18	1.06	1	1.31	1.17
Adal	69442377	sagittal	1.18	0.73	2.1	0.88	1.46
Aim1l	71574377	sagittal	1.18	0.47	0.52	0.98	1.41
Ampd3	77371807	coronal	1.18	0.69	1.18	1.12	1.31
Anks1	68862126	sagittal	1.18	0.33	0.76	0.93	1.55
Aox3	69526689	sagittal	1.18	0.36	2.79	0.52	1.69
Ap4b1	70230951	sagittal	1.18	0.29	0.74	0.67	1.7
Atox1	68744498	sagittal	1.18	0.64	1.52	0.95	1.39
Atp6v1c2	74881265	coronal	1.18	2.64	3.38	1.23	0.48
Atp8b3	69134462	sagittal	1.18	0.78	1.58	1.3	1.12
Bbs4	69528094	sagittal	1.18	0.69	0.75	0.8	1.52
C330006A16Rik	70596035	sagittal	1.18	0.33	1.13	0.82	1.5
Ccbe1	74513995	sagittal	1.18	2.24	0.27	2.31	0.37
Ccdc158	71808790	sagittal	1.18	0.51	1.35	0.91	1.4
Ccl28	75831761	sagittal	1.18	0.81	1.67	1.13	1.22
Cd81	226	coronal	1.18	1.05	0.86	1.16	1.26
Cep78	322963	coronal	1.18	0.66	0.22	0.88	1.58
Chuk	1685	coronal	1.18	1.2	1.48	1	1.21
Clpb	70593358	sagittal	1.18	0.71	5.4	0.65	1.39
Cpa3	69568992	sagittal	1.18	6.46	1.38	1.38	0.37
Crygd	72471802	sagittal	1.18	0.85	5.27	1.04	1.08
Ctif	68920413	sagittal	1.18	1.01	1.09	0.65	1.64
Ctsc	69608220	sagittal	1.18	1.13	0.56	1.69	0.84
Cyp7a1	75197612	sagittal	1.18	0.49	1.45	0.64	1.65
D730005E14Rik	74300753	sagittal	1.18	0.3	2.25	0.58	1.61
Dock10	74047443	coronal	1.18	2.27	1.51	1.42	0.81
Eif2a	73497535	sagittal	1.18	0.36	3.9	1.29	1.07
Eif2b3	69671935	sagittal	1.18	0.51	0.85	0.71	1.56
Eif3f	69671953	sagittal	1.18	0.73	1.2	0.92	1.43
Eml2	69014854	sagittal	1.18	0.71	0.88	0.95	1.49
Enox2	70928339	coronal	1.18	2.17	1.52	0.99	1.01
Fbxl8	68498926	sagittal	1.18	0.3	1.62	1.82	0.9
Fbxo10	69672318	sagittal	1.18	2.17	1.25	1.32	0.92
Fgd5	74357548	coronal	1.18	0.57	2.82	0.89	1.16
Fhdc1	73925717	coronal	1.18	0.53	1.78	0.57	1.51
Fxyd6	73592534	coronal	1.18	1.48	1.31	1.15	1.1
Glrb	498	coronal	1.18	0.77	0.64	0.82	1.51
Gm1320	70300091	sagittal	1.18	0.17	0.36	1.73	0.94
Gm14296	68798825	sagittal	1.18	0.7	1.02	0.61	1.67
Gm1716	70300019	sagittal	1.18	1.07	1.91	0.64	1.45
Gm4827	73818814	sagittal	1.18	0.48	1.51	0.75	1.57
Gm890	70298399	sagittal	1.18	2.27	1.05	0.44	1.47
Gm9903	71213855	sagittal	1.18	0.37	1.18	1.7	0.95
Gpt2	1657	coronal	1.18	1.71	1.43	0.99	1.11
Hgsnat	68341949	sagittal	1.18	1.17	0.44	1.03	1.3
Hoxa2	77464936	sagittal	1.18	0.5	1.3	0.78	1.58
Idh2	69028683	sagittal	1.18	0.64	3.76	0.96	1.25
Itpripl1	71492868	sagittal	1.18	1.22	1.76	1.37	1.03
Jkamp	80474706	sagittal	1.18	0.83	0.82	0.72	1.58
Kank4	76085741	coronal	1.18	0.57	0.86	0.89	1.47
Kcnk9	100142561	sagittal	1.18	1	2.18	0.89	1.35
Kcnq4	73635775	coronal	1.18	0.47	0.3	0.91	1.45
LOC432858	71764824	sagittal	1.18	1.3	0.63	1.01	1.3
LOC432968	71764805	sagittal	1.18	0.23	2.32	1	1.43
LOC435735	71022573	sagittal	1.18	0.4	0.94	1.51	1.16
Lrrc14	71612178	sagittal	1.18	0.6	1.34	0.82	1.46
March8	68798956	sagittal	1.18	0.98	1.71	1.03	1.25
Mbtd1	68341585	sagittal	1.18	2.17	1.1	1.49	0.87
Mecom	77924536	sagittal	1.18	0.68	4.4	0.87	1.31
Mrpl48	70919298	sagittal	1.18	0.59	1.71	0.71	1.53
Msmb	71020834	sagittal	1.18	0.23	3.01	1.28	1.15
Ndufv3	12	coronal	1.18	0.96	0.76	0.95	1.39
Nmral1	69549178	sagittal	1.18	0.51	11.83	0.75	1.11
Nsun4	68445036	sagittal	1.18	0.66	1.3	0.35	1.98
Pcdhb4	69837413	sagittal	1.18	0.5	1.37	1.18	1.29
Pdzd8	74047716	coronal	1.18	0.86	1.32	0.6	1.48
Pf4	69117134	sagittal	1.18	0.31	2.32	1.06	1.31
Pigl	71920495	sagittal	1.18	0.66	0.54	1.51	0.97
Pir	67870113	coronal	1.18	0.61	1.26	0.8	1.44
Psme2	74800893	coronal	1.18	0.89	0.64	1.24	1.3
Rab9b	69817892	sagittal	1.18	1.86	0.17	1.18	1.15
Rcor3	68341758	sagittal	1.18	0.91	1.51	0.96	1.33
Rpl34	68744869	sagittal	1.18	1.25	1.31	0.97	1.29
Rps19	72081492	coronal	1.18	1.31	0.97	1.22	1.16
Rps4y2	75934917	coronal	1.18	1.39	1.25	1.08	1.17
Scarb2	72081482	coronal	1.18	1.06	1	1.07	1.27
Sdc4	633291	sagittal	1.18	1.6	1.67	1.02	1.2
Sema3e	70436736	coronal	1.18	1.28	1.04	1.28	1.14
Senp5	74821925	sagittal	1.18	0.95	0.88	0.7	1.51
Shfm1	79544852	sagittal	1.18	0.9	0.82	0.93	1.48
Sik3	74881867	coronal	1.18	1.08	1.04	1.21	1.21
Slc7a10	69874042	sagittal	1.18	0.5	0.65	1.05	1.4
Sntb1	71670741	coronal	1.18	0.41	0.32	1.34	1.41
Tbca	68861975	sagittal	1.18	0.94	1.49	0.88	1.44
Tcirg1	69980214	sagittal	1.18	0.61	2.2	0.99	1.36
Tfg	68632063	sagittal	1.18	0.65	1.78	0.75	1.5
Thumpd2	71213144	sagittal	1.18	0.7	0.74	0.73	1.54
Tmem8	386026	sagittal	1.18	0.85	0.7	0.88	1.47
Txlng	74513911	sagittal	1.18	0.53	0.26	1.04	1.38
Vcl	71763927	sagittal	1.18	0.49	3.57	1.34	1.06
Vdac3	1549	coronal	1.18	0.96	0.86	1.01	1.35
Vmn1r50	70785224	sagittal	1.18	2.62	2.47	0.65	1.27
Wdr65	70200866	sagittal	1.18	0.93	0.31	1.57	1.03
Xaf1	70595841	sagittal	1.18	0.34	0.65	0.85	1.5
Ypel5	70195084	sagittal	1.18	0.39	2.08	0.89	1.5
Zcchc10	71724475	sagittal	1.18	1	0.63	0.95	1.39
Zcchc17	69015434	sagittal	1.18	0.61	1.77	0.8	1.54
1700021F07Rik	74357845	sagittal	1.17	0.48	6.29	0.75	1.3
1810046J19Rik	678683	sagittal	1.17	0.64	1.23	0.91	1.35
2310043J07Rik	72283761	sagittal	1.17	1.12	1.51	0.61	1.5
2610019F03Rik	74724511	coronal	1.17	0.63	0.92	0.87	1.44
3632451O06Rik	70928306	coronal	1.17	0.49	0.72	0.6	1.63
3830406C13Rik	77414919	coronal	1.17	0.31	0.53	0.42	1.76
4632433K11Rik	70593156	sagittal	1.17	0.69	4.7	0.79	1.35
4732415M23Rik	69407648	sagittal	1.17	0.85	0.82	0.81	1.53
4930504O13Rik	69113907	sagittal	1.17	0.76	3.58	1.13	1.15
9330182L06Rik	75081005	coronal	1.17	1.15	2.28	0.95	1.11
A430035B10Rik	71809226	sagittal	1.17	4.99	1.5	0.5	0.93
A930001N09Rik	69514404	sagittal	1.17	0.99	0.76	1.3	1.14
AA792892	70228669	sagittal	1.17	0.26	2.95	0.84	1.49
Adam32	74581193	sagittal	1.17	0.47	2.29	1.07	1.25
Adamtsl2	74881352	coronal	1.17	1.12	3.72	0.65	1.01
Ahcyl2	73929896	coronal	1.17	1.51	0.93	0.96	1.23
Aldh5a1	77925007	coronal	1.17	0.81	0.9	1.01	1.37
Alox8	73718055	coronal	1.17	1.24	1.74	0.87	1.2
Ankrd29	71495765	sagittal	1.17	1	9.67	1.11	0.92
Arxes1	45841	coronal	1.17	1.3	1.16	1.19	1.14
B020004C17Rik	70725519	sagittal	1.17	0.44	0.74	1.18	1.31
BC002163	68076547	sagittal	1.17	0.8	0.65	1	1.37
BC005764	73925724	coronal	1.17	1.43	1.38	1.27	1.05
Bola1	71211566	sagittal	1.17	1.05	2.25	0.62	1.51
Ccdc85b	71574362	sagittal	1.17	1.17	0.28	1.22	1.18
Cd164	75749771	coronal	1.17	0.82	0.94	1	1.36
Cd99l2	68637898	sagittal	1.17	1.28	0.79	0.98	1.29
Cdc42bpg	71495950	sagittal	1.17	0.78	1.53	0.8	1.36
Cela1	68302362	sagittal	1.17	1.13	1.47	0.89	1.34
Chst2	266	coronal	1.17	1.92	0.8	1.18	1.07
Cyp2j11	71764787	sagittal	1.17	0.4	0.47	1.12	1.36
D130058B02Rik*	74076030	sagittal	1.17	0.46	1.78	1.77	0.73
Daam2	74511880	coronal	1.17	0.94	0.88	1.18	1.26
Ddx11	69626723	sagittal	1.17	0.49	1.45	0.77	1.5
Dnahc9	72472774	coronal	1.17	2.07	0.41	1.6	0.9
Dtd1	1742	coronal	1.17	1.2	0.85	0.98	1.31
E130303B06Rik	68744080	sagittal	1.17	1.19	1.02	1.11	1.21
Edil3	76003522	sagittal	1.17	0.67	0.85	0.92	1.42
Evi5	71670743	coronal	1.17	0.45	1.85	0.63	1.42
Fam103a1	68919934	sagittal	1.17	0.72	0.61	0.76	1.53
Fam123b	74821580	sagittal	1.17	0.55	1.44	0.89	1.45
Fam125a	71610899	sagittal	1.17	0.23	1.4	0.6	1.73
Fam175b	71612197	sagittal	1.17	0.53	0.77	0.91	1.47
Fam176a	68666649	sagittal	1.17	1.02	1.3	0.75	1.41
Fam19a4	72472752	coronal	1.17	0.61	1.42	1.17	1.25
Fam46d	70295667	sagittal	1.17	0.4	0.8	1.01	1.38
Fcgbp	69448662	sagittal	1.17	0.87	1.19	1.55	0.9
Fchsd1	68919910	sagittal	1.17	0.57	1.47	0.61	1.65
Gemin5	74003379	sagittal	1.17	1.72	1.04	1.17	1.1
Gm1966	70725579	sagittal	1.17	0.42	1.66	0.63	1.64
Gm5432	70611150	sagittal	1.17	0.23	1.93	0.8	1.55
Golt1a	69170282	sagittal	1.17	0.47	0.94	0.76	1.53
Hnrnpa2b1	71232819	sagittal	1.17	0.66	1.88	1.41	1.04
Hyal2	69735186	sagittal	1.17	0.55	0.66	1.09	1.32
Il13ra2	79544794	sagittal	1.17	0.53	1.17	0.77	1.63
Il17rb	2317	coronal	1.17	1.05	0.82	0.94	1.36
Kcna3	70723477	sagittal	1.17	0.34	0.84	0.56	1.74
Lcn4	69736070	sagittal	1.17	0.14	0.69	0.52	1.81
Lhfpl2	72007934	coronal	1.17	2.29	1.18	0.48	1.26
LOC433114	68845783	sagittal	1.17	0.78	2.26	0.88	1.37
LOC434265	70787648	sagittal	1.17	0.19	0.19	1.01	1.46
LOC544685	74736390	sagittal	1.17	0.3	4.1	2.41	0.35
Lrrc8c	71723924	sagittal	1.17	0.55	1.1	0.68	1.59
Map4k5	71022738	sagittal	1.17	1.28	2.97	0.98	1.12
Mark4	71764553	sagittal	1.17	1.2	1.23	0.95	1.31
Mm.29402	71161453	sagittal	1.17	0.53	0.45	0.72	1.58
Morc3	1311	coronal	1.17	1.41	0.99	1.08	1.19
Mov10l1	72076446	sagittal	1.17	0.73	6.77	1.09	0.9
Mrps18a	71662900	sagittal	1.17	0.85	0.89	1.06	1.31
Msi1	74509595	sagittal	1.17	0.53	2.47	1.16	1.21
Mtap	79568030	coronal	1.17	0.81	0.57	0.86	1.5
Mucl1	68632032	sagittal	1.17	1.01	1.87	0.53	1.55
Myt1l	71735078	sagittal	1.17	0.23	18.58	1.2	0.58
N4bp2	74363354	coronal	1.17	1.24	1.71	0.99	1.16
Ndn	688	coronal	1.17	1.31	1.14	1.14	1.16
Ndufab1	69174341	sagittal	1.17	0.55	1.06	0.94	1.42
Ndufb8	74743256	coronal	1.17	0.92	0.97	1.04	1.32
Nkx2-9	75934936	sagittal	1.17	0.59	3.21	0.71	1.37
Npb	74059213	sagittal	1.17	0.86	0.44	0.81	1.47
Olig1	70437828	sagittal	1.17	1.23	0.79	1.46	0.97
Ormdl2	71763837	sagittal	1.17	0.42	13.04	1.57	0.46
Osgin1	68410542	sagittal	1.17	0.92	3.41	0.65	1.3
Pdia4	69540272	sagittal	1.17	0.79	0.97	1.3	1.18
Pfkfb3	74657950	coronal	1.17	0.83	0.66	1.01	1.39
Pld5	77280438	coronal	1.17	0.87	1.02	1.2	1.25
Polr1c	70918886	sagittal	1.17	0.25	5.89	0.72	1.29
Prap1	75831747	sagittal	1.17	0.33	1.52	0.55	1.65
Rad9b	68795450	sagittal	1.17	0.31	0.4	1.86	0.77
Rasgrf1	1274	coronal	1.17	1.47	1.15	1.08	1.15
Rcan2	71064278	coronal	1.17	0.83	0.85	1.08	1.33
Rerg	76135613	sagittal	1.17	1.44	3.89	1.34	0.89
Rftn1	71920515	coronal	1.17	0.84	1.02	1.2	1.24
Rpl11	276067	coronal	1.17	1.51	1.08	1.18	1.12
Sap30l	73907495	coronal	1.17	0.59	0.68	0.95	1.52
Sc4mol	74750020	coronal	1.17	0.71	0.69	0.94	1.45
Sez6l2	1407	coronal	1.17	1.13	0.73	0.98	1.33
Slc29a2	74357657	sagittal	1.17	0.53	1.94	0.98	1.36
Smad5	75831749	sagittal	1.17	0.77	0.84	0.93	1.46
Snta1	70474011	sagittal	1.17	1.1	5.9	1.67	0.57
Sox13	71724551	sagittal	1.17	0.45	0.95	1.07	1.34
Spag8	74514067	sagittal	1.17	1.32	0.28	1.23	1.14
Stx18	70474029	sagittal	1.17	0.83	0.86	0.93	1.4
Tbl3	248328	coronal	1.17	1.15	0.77	0.94	1.34
Tmem165	70191979	sagittal	1.17	0.62	0.37	0.55	1.8
Tmem189	69735986	sagittal	1.17	0.46	5.24	0.52	1.57
Tmem25	71670700	coronal	1.17	0.72	0.79	0.88	1.46
Tnmd	71924343	coronal	1.17	0.64	0.38	1.53	1.22
Trim59	79544788	sagittal	1.17	0.7	0.51	1.6	0.92
Tro	74819332	coronal	1.17	1.58	1.22	1.33	1.02
Ubfd1	70431265	sagittal	1.17	0.85	0.47	1.09	1.28
Usp40	71789939	sagittal	1.17	1.17	0.91	1.18	1.18
Vmn2r-ps11	71764904	sagittal	1.17	1.07	0.25	2.17	0.55
Zbtb7a	71161477	sagittal	1.17	0.46	0.96	1.01	1.41
1600016N20Rik	74581271	sagittal	1.16	0.34	1.3	0.76	1.58
4930412C18Rik	70227784	sagittal	1.16	0.23	3.95	0.7	1.39
4933401L05Rik	71493693	sagittal	1.16	0.49	2.36	1.2	1.16
6330563N19Rik*	73906041	sagittal	1.16	0.63	1.64	0.68	1.52
9130230L23Rik	71809031	sagittal	1.16	0.79	0.89	1.15	1.24
9330132A10Rik	71493867	sagittal	1.16	0.44	3.34	1.59	0.87
Aatk	71213880	sagittal	1.16	1.13	0.82	1.1	1.22
Abca1	69514524	sagittal	1.16	0.9	2.83	0.75	1.35
Acads	68342390	sagittal	1.16	1.13	1.58	0.99	1.25
Adam30	76080968	sagittal	1.16	0.72	1.04	0.63	1.61
Adh6b	70566029	sagittal	1.16	0.59	2.53	1.23	1.12
Adipor1	61210	coronal	1.16	1.15	0.89	1.03	1.26
Alms1	76081919	sagittal	1.16	1.02	0.86	0.78	1.49
Apobec2	71656091	sagittal	1.16	0.79	1.1	1.04	1.3
Arf2	70717993	sagittal	1.16	0.97	2.44	0.78	1.4
Atp5l	71724816	sagittal	1.16	0.55	0.31	1.06	1.33
B230215H11Rik*	73906355	sagittal	1.16	1.15	0.57	0.96	1.31
BC027092	71724834	sagittal	1.16	0.38	0.51	1.04	1.38
Cacybp	75144703	coronal	1.16	0.85	0.98	0.87	1.38
Car9	74988271	coronal	1.16	0.83	0.77	1.31	1.22
Cartpt	72077479	coronal	1.16	2.21	1.62	1.25	0.84
Ccdc110	70295655	sagittal	1.16	0.16	0.65	0.53	1.71
Ccdc75	71281752	sagittal	1.16	0.53	2.28	0.75	1.54
Ccdc99	69059778	sagittal	1.16	1.01	1.6	0.72	1.42
Cdkn2c	1683	coronal	1.16	1.78	1.21	1.29	0.96
Cltb	71496300	sagittal	1.16	0.45	1.27	0.94	1.37
Col24a1	73636093	coronal	1.16	0.39	2.44	0.89	1.23
Col25a1	71924301	coronal	1.16	2.06	1.51	1.4	0.81
Copg2	74819259	coronal	1.16	1.29	0.68	0.97	1.3
Cpm	71021163	sagittal	1.16	0.46	2.03	1.02	1.3
Ctbp2	70615583	coronal	1.16	1.07	1	1	1.27
D430040D24Rik	71160316	sagittal	1.16	0.53	0.69	1.54	1.03
D930014E17Rik	71529929	sagittal	1.16	0.32	0.17	1.56	0.99
Ddx49	70566145	sagittal	1.16	0.61	1.04	0.88	1.41
Dhrs13	69202914	sagittal	1.16	0.8	0.75	1.07	1.3
Dhx35	68795399	sagittal	1.16	0.33	7.4	0.97	1.2
Disp2	74511801	coronal	1.16	1.31	0.97	1.08	1.19
Dock6	75041548	coronal	1.16	0.82	1	1.05	1.29
Dtnb	72716	sagittal	1.16	1.02	0.41	1.34	1.11
Eci2	100144173	sagittal	1.16	0.59	0.87	0.9	1.4
Emp1	77280421	coronal	1.16	1.03	2.89	0.97	1.01
Enah	70920003	sagittal	1.16	1.19	0.94	1.1	1.21
Ephb2	69672096	sagittal	1.16	1.02	0.43	1.11	1.27
Ercc5	69672132	sagittal	1.16	0.79	0.68	1.1	1.3
Fam43a	72472748	coronal	1.16	0.65	1.16	0.52	1.52
Foxb1	79908799	coronal	1.16	0.7	0.86	0.79	1.43
Foxj3	68798181	sagittal	1.16	1.25	1.93	1.09	1.12
G6pc3	69672689	sagittal	1.16	0.89	0.7	1	1.33
Gast	68743895	sagittal	1.16	1.07	0.34	1.23	1.17
Gja1	2255	coronal	1.16	1.31	1.03	1.25	1.12
Gm11733	71213837	sagittal	1.16	0.26	2.59	0.67	1.56
Gm1604b	70298471	sagittal	1.16	0.13	2.83	0.65	1.43
Gm4759	70565903	sagittal	1.16	0.51	0.63	0.75	1.51
Gm561	70295876	sagittal	1.16	0.58	1.51	1.15	1.25
Gphb5	70276957	sagittal	1.16	0.37	2.37	0.41	1.86
Gpr75	69257648	sagittal	1.16	1.62	1.02	0.66	1.27
Gprc5a	77414145	coronal	1.16	2.29	1.89	0.8	1.02
Hdhd3	69838764	sagittal	1.16	0.32	1.43	0.96	1.4
Hpgd	70918952	sagittal	1.16	0.47	5.7	1.14	1.07
Hsdl2	74047906	coronal	1.16	0.47	0.83	0.62	1.58
Isl1	596	coronal	1.16	1.03	1.34	1.81	0.76
Itgb1	76115730	coronal	1.16	1.03	1.18	1.03	1.24
Kat2b	76003323	sagittal	1.16	0.63	1.21	0.76	1.49
Kcnh2	71393466	sagittal	1.16	0.11	3.35	0.23	1.92
Kcnj8	2343	coronal	1.16	1.61	1	1.54	0.93
[truncated: 17,935 more rows]
